# Supplementary material for: Soluble adenylyl cyclase in nonmammalian sperm is directly controlled by pH, not by HCO3− or Ca2+
Source: Proc Natl Acad Sci U S A. 2026 Jan 27;123(5):e2505026123. doi: 10.1073/pnas.2505026123 (PMC12867704; doi:10.1073/pnas.2505026123)
Supplement: Supplementary file 2 — Dataset S01 (XLSX) [file pnas.2505026123.sd01.xlsx]

## Sheet: notes
Data for Figure 2 from Kendall et al., PNAS, 2025, "Soluble adenylyl cyclase (sAC) in non-mammalian sperm is directly controlled by pH, not HCO3- or Ca2+."
The first four sheets contain the data for Figures 2A, 2C, 2D, and 2E&F, respectively.
The three proceeding sheets are the results of the statistical analysis for Figures 2A, 2D, and 2E&F, respectively
The calculations for "turnover number" or "catalytic rate" are detailed in a comments of the cell.
Where applicable, "n1, n2, n3" are the technical replicates.
Statistics were calculated with the scipy package of Python.
Two sets of statistical analysis are shown for Figure 2EF; the second test was used to annotate results in Figure 2EF
The amino acid sequences are as follows:
	Sample	Source	Amino acid sequence
	ApsACfl	This work	MSEAINSTQLEVKPQVTRGKDEHPKPRLNRKAMVVNKLATHVPDLVLSRANTCRLPNSQKFEGVLMFADISGFTALCERYSMSSRSGCGTDRLSRTLNDYLGEIVENILGTEGDVLKFAGDAFLALWKVTRMNMDHILTRVIKCGLRIQERCDNWDTEVGVKLRVKIAIAIGPVRVTTIGNDGCLHFVLSGPAVLEANIAEKFAMSGDVILSPKMWAYCPDHDLIDHTFKADDKHIAVTAYHRRKPKEPGKGVKASASLPANQRQQGANRNIIVDERLTGWRRLSTGAYLLQDKAASSRIGVQKTPMTDAMFANPDVTETAVEQDARGRQRPAVFESPTDDEKSRLRKYIIKPVLQKIDDDMPLEYLSEMRQVSVVFINIIFASGADVDESDSLQEAFN…
	SssACfl	A0A1S3M4U9, UniProt	MGWIKGDGEIEDSYKISKIAAHVPDLVVYSTLTNDIPYAENFHGVLLFADVSGFTNLTEKFSLSSKKGYGADELTRTLNSYIGEIVSHILDAGGDILNYAGDAILALWTVERVQLSEVISLVVKCSLNIQDQCGVRETEVGCQLKVKIGISAGKLSKVIVGDEISQYFVVIGRAVDEVRLAEGLAVASTIILSPNAWELCERDNIAIDPIENERAVKVRYIKREPSFSVEKYQDSIGTSVEHEKVARDCVRRASRLMPNAELEKTLRMYIMKTVLQKIDDDQPLEYLSEMRPATIVFVNMQFKGGESDQEQCMTIHQAAIGIGQQIVKHHGRVNKVFMFDKGCTFLCLFGLPGDKREDESAHALQAAYGVHDLCQKEIRSLKTVSVGVTTGPVFCGVVG…
	RnsACfl	Q9Z286, UniProt	MSARRQELQDRAIVKIAAHLPDLIVYGDFSPERPSVKCFDGVLMFVDISGFTAMTEKFSTAMYMDRGAEQLVEILNYYISAIVEKVLIFGGDILKFAGDALLALWKVERKQLKNIITVVIKCSLEIHGLFEAKEVEEGLDIRVKIGLAAGHITMLVFGDETRNYFLVIGQAVDDVRLAQNMAQMNDVILSPNCWQLCDRSMIEIERIPDQRAVKVSFLKPPPTFNFDEFFAKCMAFMDYYPSGDHKNFLRLACMLESDPELELSLQKYVMEIILKQIDDKQLRGYLSELRPVTIVFVNLMFKEQDKAEVIGSAIQAACVHITSVLKVFRGQINKVFMFDKGCSFLCVFGFPGEKAPDEITHALESAVDIFDFCSQVHKIRTVSIGVASGIVFCGIVGHT…
	HssACfl	Q96PN6, UniProt	MNTPKEEFQDWPIVRIAAHLPDLIVYGHFSPERPFMDYFDGVLMFVDISGFTAMTEKFSSAMYMDRGAEQLVEILNYHISAIVEKVLIFGGDILKFAGDALLALWRVERKQLKNIITVVIKCSLEIHGLFETQEWEEGLDIRVKIGLAAGHISMLVFGDETHSHFLVIGQAVDDVRLAQNMAQMNDVILSPNCWQLCDRSMIEIESVPDQRAVKVNFLKPPPNFNFDEFFTKCTTFMHYYPSGEHKNLLRLACTLKPDPELEMSLQKYVMESILKQIDNKQLQGYLSELRPVTIVFVNLMFEDQDKAEEIGPAIQDAYMHITSVLKIFQGQINKVFMFDKGCSFLCVFGFPGEKVPDELTHALECAMDIFDFCSQVHKIQTVSIGVASGIVFCGIVGHT…

## Sheet: Fig2A
sample	Metal	pH	HCO3-	[cAMP]					Catalytic rate
				pmol					pmol cAMP x mg^-1 x s^-1
				n1	n2	n3	mean	standard deviation	n1	n2	n3	mean	standard deviation
control	Mg	7	0	0.194	0.161	nan	0.1775	0.0233345	0.345811	0.286988		0.316399	0.0415945
control	Mg	7	1	0.187	0.232	nan	0.2095	0.0318198	0.333333	0.413547		0.37344	0.0567198
control	Mg	8	0	0.178	0.17	nan	0.174	0.00565685	0.317291	0.30303		0.31016	0.0100835
control	Mg	8	1	0.158	0.195	nan	0.1765	0.026163	0.28164	0.347594		0.314617	0.0466363
control	Mn	7	0	0.181	0.183	nan	0.182	0.00141421	0.322638	0.326203		0.324421	0.00252088
control	Mn	7	1	0.222	0.173	nan	0.1975	0.0346482	0.395722	0.308378		0.35205	0.0617616
control	Mn	8	0	0.209	0.178	nan	0.1935	0.0219203	0.372549	0.317291		0.34492	0.0390736
control	Mn	8	1	0.353	0.206	nan	0.2795	0.103945	0.629234	0.367201		0.498217	0.185285
RnsACt	Mg	7	0	0.264	0.216	0.263	0.247667	0.0274287	0.941176	0.770053	0.937611	0.882947	0.097785
RnsACt	Mg	7	1	0.629	0.466	0.487	0.527333	0.0886698	2.24242	1.66132	1.73619	1.87998	0.316113
RnsACt	Mg	8	0	0.397	0.4	0.418	0.405	0.0113578	1.41533	1.42602	1.4902	1.44385	0.0404913
RnsACt	Mg	8	1	0.817	0.848	0.94	0.868333	0.0639713	2.91266	3.02317	3.35116	3.09566	0.228062
RnsACt	Mn	7	0	4.924	4.681	4.932	4.84567	0.142662	17.5544	16.6881	17.5829	17.2751	0.508598
RnsACt	Mn	7	1	5.23	5.187	4.817	5.078	0.227053	18.6453	18.492	17.1729	18.1034	0.809458
RnsACt	Mn	8	0	6.557	5.841	6.217	6.205	0.358151	23.3761	20.8235	22.164	22.1212	1.27683
RnsACt	Mn	8	1	5.415	4.442	5.044	4.967	0.491049	19.3048	15.836	17.9822	17.7077	1.75062
SssACt	Mg	7	0	0.148	0.148	0.14	0.145333	0.0046188	0.527629	0.527629	0.499109	0.518122	0.0164663
SssACt	Mg	7	1	0.204	0.181	0.17	0.185	0.0173494	0.727273	0.645276	0.606061	0.659537	0.0618515
SssACt	Mg	8	0	0.193	0.2	0.226	0.206333	0.0173877	0.688057	0.713012	0.805704	0.735591	0.0619884
SssACt	Mg	8	1	0.197	0.207	0.207	0.203667	0.0057735	0.702317	0.737968	0.737968	0.726084	0.0205829
SssACt	Mn	7	0	6.78	7.144	7.509	7.14433	0.3645	24.1711	25.4688	26.7701	25.47	1.29947
SssACt	Mn	7	1	9.379	9.223	6.742	8.448	1.4795	33.4367	32.8806	24.0357	30.1176	5.2745
SssACt	Mn	8	0	24.5	17.145	23.031	21.5587	3.89228	87.344	61.123	82.107	76.858	13.8762
SssACt	Mn	8	1	19.713	22.899	15.367	19.3263	3.78086	70.2781	81.6364	54.7843	68.8996	13.479
ApsACfl	Mn	7	0	97.067	102.175	92.69	97.31	4.7	20.2223	21.2865	19.3104	20.2729	0.979167
ApsACfl	Mn	8	1	39.071	43.251	43.393	41.905	2.5	81.3979	90.1063	90.4021	87.3021	5.20833
ApsACfl	Mn	8	0	32.641	48.459	43.255	41.452	8.1	68.0021	100.956	90.1146	86.3583	16.875
ApsACfl	Mg	8	0	21.984	20.727	21.854	21.522	0.7	4.58	4.31813	4.55292	4.48375	0.145833
ApsACfl	Mg	7	1	1.907	2.069	2.218	2.065	0.2	0.397292	0.431042	0.462083	0.430208	0.0416667
ApsACfl	Mg	7	0	3.871	4.104	4.031	4.002	0.1	0.806458	0.855	0.839792	0.83375	0.0208333
ApsACfl	Mg	8	1	15.668	16.614	15.46	15.914	0.6	3.26417	3.46125	3.22083	3.31542	0.125
ApsACfl	Mn	7	1	117.285	81.031	97.821	98.712	18.1	24.4344	16.8815	20.3794	20.565	3.77083
ApsACt	Mn	8	0	38.523	51.453	51.573	47.183	7.5	80.2563	107.194	107.444	98.2979	15.625
ApsACt	Mg	8	1	3.322	3.222	3.373	3.306	0.076867	0.692083	0.67125	0.702708	0.68875	0.016014
ApsACt	Mn	7	0	184.815	195.068	179.688	186.524	7.8	38.5031	40.6392	37.435	38.8592	1.625
ApsACt	Mg	8	0	4.84	4.849	4.563	4.751	0.2	1.00833	1.01021	0.950625	0.989792	0.0416667
ApsACt	Mg	7	1	2.378	2.817	2.424	2.539	0.2	0.495417	0.586875	0.505	0.528958	0.0416667
ApsACt	Mg	7	0	4.128	4.137	3.862	4.043	0.2	0.86	0.861875	0.804583	0.842292	0.0416667
ApsACt	Mn	7	1	180.671	134.366	136.163	150.4	26.2	37.6398	27.9929	28.3673	31.3333	5.45833
ApsACt	Mn	8	1	46.576	37.703	40.11	41.463	4.6	97.0333	78.5479	83.5625	86.3813	9.58333

## Sheet: Fig 2C
sample	metal	pH	cAMP			Turnover number					Relative activity
			pmol			mol cAMP x mol sAC^-1 x s^-1					%	%
			n1	n2	n3	n1	n2	n3	mean	standard deviation	mean	standard deviation
ApsACt(purified)	Mg	6.49	1.03735	1.0117	1.0748	0.0280669	0.027373	0.02908	0.0281733	0.000858501	0.0879702	0.00268064
ApsACt(purified)	Mg	6.75	1.11224	1.174	1.10651	0.030093	0.0317639	0.029938	0.0305983	0.00101243	0.0955422	0.00316129
ApsACt(purified)	Mg	6.86	1.53693	1.72045	1.76868	0.0415836	0.046549	0.0478538	0.0453288	0.00330839	0.141538	0.0103303
ApsACt(purified)	Mg	6.96	1.847	2.41109	2.1733	0.049973	0.0652351	0.0588014	0.0580032	0.00766227	0.181113	0.0239252
ApsACt(purified)	Mg	7.04	1.95266	2.1733	2.36867	0.0528316	0.0588014	0.0640874	0.0585735	0.00563132	0.182894	0.0175836
ApsACt(purified)	Mg	7.16	1.38379	1.1576	1.13756	0.0374401	0.0313204	0.0307783	0.0331796	0.00369967	0.103602	0.0115521
ApsACt(purified)	Mg	7.29	1.17193	1.5008	1.44333	0.031708	0.0406061	0.0390511	0.0371218	0.00475247	0.115911	0.0148394
ApsACt(purified)	Mg	7.51	1.72774	1.85513	1.48904	0.0467462	0.0501928	0.0402879	0.0457423	0.00502822	0.142829	0.0157005
ApsACt(purified)	Mg	7.71	1.67769	1.98392	2.1526	0.0453921	0.0536775	0.0582413	0.052437	0.00651383	0.163733	0.0203392
ApsACt(purified)	Mg	7.82	1.86742	1.87568	2.46744	0.0505254	0.0507489	0.0667596	0.0560113	0.00930898	0.174893	0.029067
ApsACt(purified)	Mg	7.9	9.89444	12.3345	13.2814	0.267707	0.333727	0.359345	0.32026	0.0472802	1	0.147631
ApsACt(purified)	Mn	6.49	0.275263	0.347263	0.25609	0.744759	0.939563	0.692885	0.792403	0.130058	0.0466171	0.00765131
ApsACt(purified)	Mn	6.75	0.178806	0.223868	0.192833	0.483783	0.605704	0.521734	0.537074	0.062391	0.0315961	0.00367047
ApsACt(purified)	Mn	6.86	1.71683	1.55861	1.26114	4.64509	4.21702	3.41216	4.09142	0.625986	0.240699	0.0368269
ApsACt(purified)	Mn	6.96	2.11711	2.53255	1.70602	5.72811	6.85214	4.61585	5.73203	1.11815	0.337216	0.0657811
ApsACt(purified)	Mn	7.04	1.993	2.39276	1.58716	5.3923	6.47392	4.29426	5.38683	1.08984	0.316908	0.0641155
ApsACt(purified)	Mn	7.16	0.201546	0.290086	0.190772	0.545309	0.784865	0.516157	0.615444	0.147445	0.0362066	0.00867423
ApsACt(purified)	Mn	7.29	0.359849	0.379901	0.191285	0.973618	1.02787	0.517547	0.839679	0.28029	0.0493984	0.0164895
ApsACt(purified)	Mn	7.51	0.588167	0.704462	0.57748	1.59136	1.90601	1.56244	1.68661	0.19056	0.0992233	0.0112107
ApsACt(purified)	Mn	7.71	1.16371	1.25201	1.09329	3.14857	3.38748	2.95805	3.1647	0.215169	0.18618	0.0126584
ApsACt(purified)	Mn	7.82	1.33771	1.64327	1.40233	3.61935	4.44609	3.79419	3.95321	0.435705	0.232568	0.0256326
ApsACt(purified)	Mn	7.9	6.36791	7.19888	5.28069	17.2292	19.4775	14.2876	16.9981	2.60265	1	0.153114
Ap_sperm	-	7.2									10.6195	0.47013
Ap_sperm	-	7.3									9.95575	2.5719
Ap_sperm	-	7.4									11.8639	2.21239
Ap_sperm	-	7.5									17.0077	3.78872
Ap_sperm	-	7.6									19.6626	4.48009
Ap_sperm	-	7.7									29.8673	1.32743
Ap_sperm	-	7.8									48.5343	9.48562
Ap_sperm	-	7.9									56.5819	10.5089
Ap_sperm	-	8									100	6.96903

## Sheet: Fig2D
Biological replicate (date of preparation)	Metal	Dilution of quenched assay	pH	cAMP	[sAC]	Turnover number
				pmol	M	mol cAMP x mol sAC^-1 x s^-1
2024-07-12	Mg	1	6.8	0.731	1.65e-09	0.0184596
2024-07-12	Mg	1	6.8	0.581	1.65e-09	0.0146717
2024-07-12	Mn	1000	6.8	0.009	1.65e-09	nan
2024-07-12	Mn	1000	6.8	nan	1.65e-09	nan
2024-11-08	Mg	1	6.7	1.446	1.7e-09	0.0354412
2024-11-08	Mg	1	6.7	1.512	1.7e-09	0.0370588
2024-11-08	Mn	10	6.7	7.53	1.7e-09	1.84559
2024-11-08	Mn	10	6.7	7.086	1.7e-09	1.73676
2024-11-08	Mn	100	6.7	0.648	1.7e-09	1.58824
2024-11-08	Mn	100	6.7	0.634	1.7e-09	1.55392
2024-11-08	Mg	1	6.7	1.326	2.31e-09	0.0239177
2024-11-08	Mg	1	6.7	1.294	2.31e-09	0.0233405
2024-11-08	Mn	100	6.7	0.664	2.31e-09	1.19769
2024-11-08	Mn	100	6.7	0.603	2.31e-09	1.08766
2024-11-08	Mn	10	6.7	6.17	2.31e-09	1.11291
2024-11-08	Mg	1	6.7	0.818	1.54e-09	0.022132
2024-11-08	Mg	1	6.7	0.768	1.54e-09	0.0207792
2024-11-08	Mn	100	6.7	0.439	1.54e-09	1.18777
2024-11-08	Mn	100	6.7	0.373	1.54e-09	1.0092
2024-11-08	Mn	10	6.7	5.743	1.54e-09	1.55384
2024-11-26	Mn	100	6.78	0.811	1.54e-09	2.19426
2024-11-27	Mn	100	6.78	1.13	1.54e-09	3.05736
2024-11-28	Mn	100	6.78	1.259	1.54e-09	3.40639
2024-11-26	Mn	100	6.78	0.83	1.54e-09	2.24567
2024-11-27	Mn	100	6.78	1.036	1.54e-09	2.80303
2024-11-28	Mn	100	6.78	1.271	1.54e-09	3.43885
2024-11-26	Mg	1	6.78	1.643	1.54e-09	0.0444535
2024-11-27	Mg	1	6.78	1.434	1.54e-09	0.0387987
2024-11-28	Mg	1	6.78	1.663	1.54e-09	0.0449946
2024-11-26	Mg	1	6.78	1.397	1.54e-09	0.0377976
2024-11-27	Mg	1	6.78	1.362	1.54e-09	0.0368506
2024-11-26	Mn	100	6.75	0.264	1.54e-09	0.714286
2024-11-27	Mn	100	6.75	0.234	1.54e-09	0.633117
2024-11-28	Mn	100	6.75	0.29	1.54e-09	0.784632
2024-11-26	Mn	100	6.75	0.251	1.54e-09	0.679113
2024-11-26	Mg	1	6.75	1.494	1.54e-09	0.0404221
2024-11-27	Mg	1	6.75	1.582	1.54e-09	0.042803
2024-11-28	Mg	1	6.75	1.484	1.54e-09	0.0401515
2024-11-27	Mg	1	6.75	1.258	1.54e-09	0.0340368
2024-07-12	Mg	1	6.9	0.765	1.65e-09	0.0193182
2024-07-12	Mg	1	6.9	0.698	1.65e-09	0.0176263
2024-07-12	Mn	1000	6.9	nan	1.65e-09	nan
2024-07-12	Mn	1000	6.9	nan	1.65e-09	nan
2024-10-08	Mn	100	7	0.406	1.45e-09	1.16667
2024-10-08	Mn	100	7	0.505	1.45e-09	1.45115
2024-10-08	Mg	10	7	0.453	1.45e-09	0.130172
2024-10-08	Mg	10	7	0.426	1.45e-09	0.122414
2024-10-08	Mg	10	7	0.426	1.45e-09	0.122414
2024-10-08	Mg	10	7	0.452	1.45e-09	0.129885
2024-10-08	Mn	100	7	1.69	1.45e-09	4.85632
2024-10-08	Mn	100	7	1.546	1.45e-09	4.44253
2024-11-08	Mg	1	7	1.509	1.7e-09	0.0369853
2024-11-08	Mg	1	7	1.283	1.7e-09	0.0314461
2024-11-08	Mn	10	7	30.398	1.7e-09	nan
2024-11-08	Mn	10	7	21.029	1.7e-09	nan
2024-11-08	Mn	100	7	1.858	1.7e-09	4.55392
2024-11-08	Mn	100	7	1.783	1.7e-09	4.3701
2024-11-08	Mg	1	7	1.454	2.31e-09	0.0262266
2024-11-08	Mg	1	7	1.381	2.31e-09	0.0249098
2024-11-08	Mn	100	7	2.266	2.31e-09	4.0873
2024-11-08	Mn	100	7	2.229	2.31e-09	4.02056
2024-11-08	Mn	10	7	49.981	2.31e-09	nan
2024-11-08	Mg	1	7	1.048	1.54e-09	0.028355
2024-11-08	Mg	1	7	0.911	1.54e-09	0.0246483
2024-11-08	Mn	100	7	1.603	1.54e-09	4.33712
2024-11-08	Mn	100	7	1.747	1.54e-09	4.72673
2024-11-08	Mn	10	7	18.677	1.54e-09	5.0533
2024-11-26	Mn	100	6.9	1.099	1.54e-09	2.97348
2024-11-27	Mn	100	6.9	1.61	1.54e-09	4.35606
2024-11-28	Mn	100	6.9	1.659	1.54e-09	4.48864
2024-11-26	Mn	100	6.9	1.193	1.54e-09	3.22781
2024-11-27	Mn	100	6.9	1.535	1.54e-09	4.15314
2024-11-28	Mn	100	6.9	1.773	1.54e-09	4.79708
2024-11-26	Mg	1	6.9	1.929	1.54e-09	0.0521916
2024-11-27	Mg	1	6.9	1.832	1.54e-09	0.0495671
2024-11-28	Mg	1	6.9	1.884	1.54e-09	0.050974
2024-11-26	Mg	1	6.9	1.953	1.54e-09	0.0528409
2024-11-27	Mg	1	6.9	2.006	1.54e-09	0.0542749
2024-11-26	Mn	100	6.98	1.383	1.54e-09	3.74188
2024-11-27	Mn	100	6.98	1.913	1.54e-09	5.17587
2024-11-28	Mn	100	6.98	2.335	1.54e-09	6.31764
2024-11-26	Mn	100	6.98	1.385	1.54e-09	3.74729
2024-11-27	Mn	100	6.98	1.689	1.54e-09	4.56981
2024-11-28	Mn	100	6.98	2.422	1.54e-09	6.55303
2024-11-26	Mg	1	6.98	1.835	1.54e-09	0.0496483
2024-11-27	Mg	1	6.98	1.839	1.54e-09	0.0497565
2024-11-28	Mg	1	6.98	1.564	1.54e-09	0.042316
2024-11-26	Mg	1	6.98	1.515	1.54e-09	0.0409903
2024-11-27	Mg	1	6.98	1.546	1.54e-09	0.041829
2024-11-26	Mn	100	6.96	1.146	1.54e-09	3.10065
2024-11-27	Mn	100	6.96	2.969	1.54e-09	8.03301
2024-11-28	Mn	100	6.96	3.608	1.54e-09	9.7619
2024-11-26	Mn	100	6.96	2.355	1.54e-09	6.37175
2024-11-26	Mg	1	6.96	2.569	1.54e-09	0.0695076
2024-11-27	Mg	1	6.96	3.42	1.54e-09	0.0925325
2024-11-28	Mg	1	6.96	3.06	1.54e-09	0.0827922
2024-11-27	Mg	1	6.96	2.426	1.54e-09	0.0656385
2024-07-12	Mg	1	7.3	0.674	1.65e-09	0.0170202
2024-07-12	Mg	1	7.3	0.738	1.65e-09	0.0186364
2024-07-12	Mn	1000	7.3	0.014	1.65e-09	0.353535
2024-07-12	Mn	1000	7.3	0.059	1.65e-09	1.4899
2024-11-08	Mg	1	7.3	1.498	1.7e-09	0.0367157
2024-11-08	Mg	1	7.3	1.26	1.7e-09	0.0308824
2024-11-08	Mn	10	7.3	18.565	1.7e-09	4.55025
2024-11-08	Mn	10	7.3	17.106	1.7e-09	4.19265
2024-11-08	Mn	100	7.3	1.45	1.7e-09	3.55392
2024-11-08	Mn	100	7.3	1.342	1.7e-09	3.28922
2024-11-08	Mg	1	7.3	1.287	2.31e-09	0.0232143
2024-11-08	Mg	1	7.3	0.999	2.31e-09	0.0180195
2024-11-08	Mn	100	7.3	1.403	2.31e-09	2.53066
2024-11-08	Mn	100	7.3	1.287	2.31e-09	2.32143
2024-11-08	Mn	10	7.3	14.429	2.31e-09	2.60263
2024-11-08	Mg	1	7.3	0.929	1.54e-09	0.0251353
2024-11-08	Mg	1	7.3	0.807	1.54e-09	0.0218344
2024-11-08	Mn	100	7.3	0.869	1.54e-09	2.35119
2024-11-08	Mn	100	7.3	0.953	1.54e-09	2.57846
2024-11-08	Mn	10	7.3	14.456	1.54e-09	3.91126
2024-11-26	Mn	100	7.26	0.445	1.54e-09	1.204
2024-11-27	Mn	100	7.26	0.59	1.54e-09	1.59632
2024-11-28	Mn	100	7.26	0.686	1.54e-09	1.85606
2024-11-26	Mn	100	7.26	0.449	1.54e-09	1.21483
2024-11-27	Mn	100	7.26	0.535	1.54e-09	1.44751
2024-11-28	Mn	100	7.26	0.617	1.54e-09	1.66937
2024-11-26	Mg	1	7.26	1.63	1.54e-09	0.0441017
2024-11-27	Mg	1	7.26	1.52	1.54e-09	0.0411255
2024-11-28	Mg	1	7.26	1.507	1.54e-09	0.0407738
2024-11-26	Mg	1	7.26	1.336	1.54e-09	0.0361472
2024-11-27	Mg	1	7.26	1.506	1.54e-09	0.0407468
2024-11-26	Mn	100	7.29	0.205	1.54e-09	0.554654
2024-11-27	Mn	100	7.29	0.464	1.54e-09	1.25541
2024-11-28	Mn	100	7.29	0.49	1.54e-09	1.32576
2024-11-26	Mn	100	7.29	0.249	1.54e-09	0.673701
2024-11-26	Mg	1	7.29	1.578	1.54e-09	0.0426948
2024-11-27	Mg	1	7.29	2.055	1.54e-09	0.0556006
2024-11-28	Mg	1	7.29	1.971	1.54e-09	0.0533279
2024-11-27	Mg	1	7.29	1.796	1.54e-09	0.0485931
2024-10-08	Mn	100	8	8.208	1.45e-09	23.5862
2024-10-08	Mn	1000	8	0.554	1.45e-09	15.9195
2024-10-08	Mn	100	8	7.538	1.45e-09	21.6609
2024-10-08	Mn	1000	8	0.527	1.45e-09	15.1437
2024-10-08	Mg	10	8	0.477	1.45e-09	0.137069
2024-10-08	Mg	10	8	0.471	1.45e-09	0.135345
2024-10-08	Mg	10	8	0.691	1.45e-09	0.198563
2024-10-08	Mg	10	8	0.727	1.45e-09	0.208908
2024-10-08	Mn	100	8	12.681	1.45e-09	36.4397
2024-10-08	Mn	100	8	17.266	1.45e-09	49.6149
2024-11-08	Mg	1	8	3.176	1.7e-09	0.0778431
2024-11-08	Mg	1	8	2.589	1.7e-09	0.0634559
2024-11-08	Mn	10	8	156.7	1.7e-09	nan
2024-11-08	Mn	10	8	363.63	1.7e-09	nan
2024-11-08	Mn	100	8	13.588	1.7e-09	33.3039
2024-11-08	Mn	100	8	13.755	1.7e-09	33.7132
2024-11-08	Mg	1	8	2.87	2.31e-09	0.0517677
2024-11-08	Mg	1	8	3.143	2.31e-09	0.0566919
2024-11-08	Mn	100	8	14.021	2.31e-09	25.2904
2024-11-08	Mn	100	8	16.752	2.31e-09	30.2165
2024-11-08	Mn	10	8	170.335	2.31e-09	nan
2024-11-08	Mg	1	8	2.867	1.54e-09	0.0775703
2024-11-08	Mg	1	8	2.351	1.54e-09	0.0636093
2024-11-08	Mn	100	8	13.583	1.54e-09	36.7505
2024-11-08	Mn	100	8	12.253	1.54e-09	33.1521
2024-11-08	Mn	10	8	88.416	1.54e-09	23.9221
2024-11-26	Mn	100	7.94	5.725	1.54e-09	15.4897
2024-11-27	Mn	100	7.94	10.987	1.54e-09	29.7267
2024-11-28	Mn	100	7.94	11.553	1.54e-09	31.2581
2024-11-26	Mn	100	7.94	6.389	1.54e-09	17.2863
2024-11-27	Mn	100	7.94	10.047	1.54e-09	27.1834
2024-11-28	Mn	100	7.94	10.559	1.54e-09	28.5687
2024-11-26	Mg	1	7.94	3.427	1.54e-09	0.0927219
2024-11-27	Mg	1	7.94	3.711	1.54e-09	0.100406
2024-11-28	Mg	1	7.94	4.022	1.54e-09	0.10882
2024-11-26	Mg	1	7.94	3.672	1.54e-09	0.0993506
2024-11-27	Mg	1	7.94	4.187	1.54e-09	0.113285
2024-11-26	Mn	100	7.95	10.016	1.54e-09	27.0996
2024-11-27	Mn	100	7.95	15.513	1.54e-09	41.9724
2024-11-28	Mn	100	7.95	15.763	1.54e-09	42.6488
2024-11-26	Mn	100	7.95	7.07	1.54e-09	19.1288
2024-11-27	Mn	100	7.95	11.819	1.54e-09	31.9778
2024-11-28	Mn	100	7.95	15.731	1.54e-09	42.5622
2024-11-26	Mg	1	7.95	3.516	1.54e-09	0.0951299
2024-11-27	Mg	1	7.95	4.148	1.54e-09	0.112229
2024-11-28	Mg	1	7.95	4.721	1.54e-09	0.127733
2024-11-26	Mg	1	7.95	3.764	1.54e-09	0.10184
2024-11-27	Mg	1	7.95	3.705	1.54e-09	0.100244

## Sheet: Fig2EF
pH	metal	HCO3-	Ca	Dilution of quenched assay	sample	[sAC]	[cAMP]						Turnover number
		M	M	fold		M	pmol						mol cAMP x mol sAC^-1 x s^-1
							n1	n2	n3	n4	mean	sd	n1	n2	n3	n4	mean	sd
7	Mn	0	1e-07	100	N198R	1.21e-09	0.153	0.152	0.811	0.9	0.504	0.407501	0.52686	0.523416	2.7927	3.09917	1.73554	1.40324
7	Mn	0.025	1e-07	100	N198R	1.21e-09	0.365	0.419	1.317	1.371	0.868	0.550521	1.25689	1.44284	4.53512	4.72107	2.98898	1.89573
8	Mn	0	1e-07	100	N198R	1.21e-09	3.314	3.405	7.838	8.891	5.862	2.92168	11.4118	11.7252	26.9904	30.6164	20.186	10.0609
8	Mn	0.025	1e-07	100	N198R	1.21e-09	3.978	3.47	7.473	6.651	5.393	1.96716	13.6983	11.949	25.7335	22.9029	18.5709	6.77396
7	Mn	0	5e-09	100	N198R	1.21e-09	0.105	0.092	0.702	0.601	0.375	0.32197	0.36157	0.316804	2.41736	2.06956	1.29132	1.10871
7	Mn	0.025	5e-09	100	N198R	1.21e-09	0.419	0.364	1.314	1.231	0.832	0.510267	1.44284	1.25344	4.52479	4.23898	2.86501	1.75712
8	Mn	0	5e-09	100	N198R	1.21e-09	3.672	3.341	7.897	7.737	5.66175	2.49319	12.6446	11.5048	27.1935	26.6426	19.4964	8.58537
8	Mn	0.025	5e-09	100	N198R	1.21e-09	4.395	4.014	7.105	6.957	5.61775	1.64039	15.1343	13.8223	24.4663	23.9566	19.3449	5.64872
7	Mg	0	1e-07	10	N198R	1.21e-09	0.369	0.359	0.484	0.483	0.42375	0.0691152	0.127066	0.123623	0.166667	0.166322	0.145919	0.0238
7	Mg	0.025	1e-07	10	N198R	1.21e-09	0.326	0.296	0.448	0.528	0.3995	0.10798	0.112259	0.101928	0.15427	0.181818	0.137569	0.0371832
8	Mg	0	1e-07	10	N198R	1.21e-09	0.394	0.354	0.61	0.555	0.47825	0.123538	0.135675	0.121901	0.210055	0.191116	0.164687	0.0425406
8	Mg	0.025	1e-07	10	N198R	1.21e-09	0.448	0.447	0.522	0.541	0.4895	0.0491155	0.15427	0.153926	0.179752	0.186295	0.168561	0.0169131
7	Mg	0	5e-09	10	N198R	1.21e-09	0.344	0.323	0.446	0.505	0.4045	0.0858778	0.118457	0.111226	0.153581	0.173898	0.139291	0.0295723
7	Mg	0.025	5e-09	10	N198R	1.21e-09	0.36	0.336	0.435	0.439	0.3925	0.0523355	0.123967	0.115702	0.149793	0.151171	0.135158	0.0180219
8	Mg	0	5e-09	10	N198R	1.21e-09	0.413	0.366	0.59	0.559	0.482	0.109255	0.142218	0.126033	0.203168	0.192493	0.165978	0.0376223
8	Mg	0.025	5e-09	10	N198R	1.21e-09	0.341	0.367	0.551	0.577	0.459	0.122169	0.117424	0.126377	0.189738	0.198691	0.158058	0.0420693
7	Mn	0	1e-07	100	wt	1.45e-09	0.477	0.453	2.179	1.999	1.277	0.940543	1.37069	1.30172	6.26149	5.74425	3.66954	2.70271
7	Mn	0.025	1e-07	100	wt	1.45e-09	1.37	1.104	3.607	3.251	2.333	1.27849	3.93678	3.17241	10.3649	9.34195	6.70402	3.67382
8	Mn	0	1e-07	100	wt	1.45e-09	7.252	7.836	14.557	14.73	11.0938	4.10643	20.8391	22.5172	41.8305	42.3276	31.8786	11.8001
8	Mn	0.025	1e-07	100	wt	1.45e-09	8.187	8.319	11.456	13.545	10.3767	2.59692	23.5259	23.9052	32.9195	38.9224	29.8182	7.4624
7	Mn	0	5e-09	100	wt	1.45e-09	0.406	0.505	1.69	1.546	1.03675	0.674951	1.16667	1.45115	4.85632	4.44253	2.97917	1.93951
7	Mn	0.025	5e-09	100	wt	1.45e-09	1.229	1.323	2.849	3.091	2.123	0.983757	3.53161	3.80172	8.18678	8.88218	6.10057	2.82689
8	Mn	0	5e-09	100	wt	1.45e-09	8.208	7.538	12.681	17.266	11.4232	4.51489	23.5862	21.6609	36.4397	49.6149	32.8254	12.9738
8	Mn	0.025	5e-09	100	wt	1.45e-09	7.759	7.757	12.37	10.492	9.5945	2.25495	22.296	22.2902	35.546	30.1494	27.5704	6.47974
7	Mg	0	1e-07	10	wt	1.45e-09	0.349	0.33	0.563	0.427	0.41725	0.105844	0.100287	0.0948276	0.161782	0.122701	0.119899	0.0304149
7	Mg	0.025	1e-07	10	wt	1.45e-09	0.401	0.427	0.491	0.459	0.4445	0.0390342	0.11523	0.122701	0.141092	0.131897	0.12773	0.0112167
8	Mg	0	1e-07	10	wt	1.45e-09	0.64	0.549	0.709	0.777	0.66875	0.0974761	0.183908	0.157759	0.203736	0.223276	0.19217	0.0280104
8	Mg	0.025	1e-07	10	wt	1.45e-09	0.719	0.64	0.719	0.757	0.70875	0.0492096	0.206609	0.183908	0.206609	0.217529	0.203664	0.0141407
7	Mg	0	5e-09	10	wt	1.45e-09	0.453	0.426	0.426	0.452	0.43925	0.0153052	0.130172	0.122414	0.122414	0.129885	0.126221	0.00439805
7	Mg	0.025	5e-09	10	wt	1.45e-09	0.371	0.287	0.471	0.458	0.39675	0.0855818	0.106609	0.0824713	0.135345	0.131609	0.114009	0.0245925
8	Mg	0	5e-09	10	wt	1.45e-09	0.477	0.471	0.691	0.727	0.5915	0.136493	0.137069	0.135345	0.198563	0.208908	0.169971	0.0392221
8	Mg	0.025	5e-09	10	wt	1.45e-09	0.654	0.517	0.735	0.685	0.64775	0.0933359	0.187931	0.148563	0.211207	0.196839	0.186135	0.0268207

## Sheet: Fig2A_stats_two-wayANOVA
sample	Metal	factor	F-value	p-value	annotation	Shapiro p	Tukey HSD
control	Mg	C(pH)	1.15801	0.342455	ns	0.284898	Multiple Comparison of Means - Tukey HSD, FWER=0.05 =================================================== group1 group2 meandiff p-adj lower upper reject --------------------------------------------------- 7_0 7_1 0.057 0.5912 -0.1169 0.2309 False 7_0 8_0 -0.0065 0.9985 -0.1804 0.1674 False 7_0 8_1 -0.0015 1.0 -0.1754 0.1724 False 7_1 8_0 -0.0635 0.5192 -0.2374 0.1104 False 7_1 8_1 -0.0585 0.5741 -…
control	Mg	C(HCO3-)	1.05358	0.362698	ns	0.284898	Multiple Comparison of Means - Tukey HSD, FWER=0.05 =================================================== group1 group2 meandiff p-adj lower upper reject --------------------------------------------------- 7_0 7_1 0.057 0.5912 -0.1169 0.2309 False 7_0 8_0 -0.0065 0.9985 -0.1804 0.1674 False 7_0 8_1 -0.0015 1.0 -0.1754 0.1724 False 7_1 8_0 -0.0635 0.5192 -0.2374 0.1104 False 7_1 8_1 -0.0585 0.5741 -…
control	Mg	C(pH):C(HCO3-)	0.741126	0.437845	ns	0.284898	Multiple Comparison of Means - Tukey HSD, FWER=0.05 =================================================== group1 group2 meandiff p-adj lower upper reject --------------------------------------------------- 7_0 7_1 0.057 0.5912 -0.1169 0.2309 False 7_0 8_0 -0.0065 0.9985 -0.1804 0.1674 False 7_0 8_1 -0.0015 1.0 -0.1754 0.1724 False 7_1 8_0 -0.0635 0.5192 -0.2374 0.1104 False 7_1 8_1 -0.0585 0.5741 -…
control	Mn	C(pH)	1.39425	0.303104	ns	0.892907	Multiple Comparison of Means - Tukey HSD, FWER=0.05 =================================================== group1 group2 meandiff p-adj lower upper reject --------------------------------------------------- 7_0 7_1 0.0275 0.9916 -0.3784 0.4334 False 7_0 8_0 0.0205 0.9964 -0.3854 0.4264 False 7_0 8_1 0.1735 0.4122 -0.2324 0.5794 False 7_1 8_0 -0.007 0.9999 -0.4129 0.3989 False 7_1 8_1 0.146 0.5295 -0…
control	Mn	C(BC)	1.63858	0.269716	ns	0.892907	Multiple Comparison of Means - Tukey HSD, FWER=0.05 =================================================== group1 group2 meandiff p-adj lower upper reject --------------------------------------------------- 7_0 7_1 0.0275 0.9916 -0.3784 0.4334 False 7_0 8_0 0.0205 0.9964 -0.3854 0.4264 False 7_0 8_1 0.1735 0.4122 -0.2324 0.5794 False 7_1 8_0 -0.007 0.9999 -0.4129 0.3989 False 7_1 8_1 0.146 0.5295 -0…
control	Mn	C(pH):C(BC)	0.792137	0.423748	ns	0.892907	Multiple Comparison of Means - Tukey HSD, FWER=0.05 =================================================== group1 group2 meandiff p-adj lower upper reject --------------------------------------------------- 7_0 7_1 0.0275 0.9916 -0.3784 0.4334 False 7_0 8_0 0.0205 0.9964 -0.3854 0.4264 False 7_0 8_1 0.1735 0.4122 -0.2324 0.5794 False 7_1 8_0 -0.007 0.9999 -0.4129 0.3989 False 7_1 8_1 0.146 0.5295 -0…
RnsACt	Mg	C(pH)	58.092	6.17754e-05	****	0.326719	Multiple Comparison of Means - Tukey HSD, FWER=0.05 =================================================== group1 group2 meandiff p-adj lower upper reject --------------------------------------------------- 7_0 7_1 0.9967 0.0014 0.4688 1.5245 True 7_0 8_0 0.5607 0.0378 0.0328 1.0885 True 7_0 8_1 2.2127 0.0 1.6848 2.7405 True 7_1 8_0 -0.436 0.1097 -0.9638 0.0918 False 7_1 8_1 1.216 0.0004 0.6882 1.74…
RnsACt	Mg	C(HCO3-)	129.11	3.24595e-06	****	0.326719	Multiple Comparison of Means - Tukey HSD, FWER=0.05 =================================================== group1 group2 meandiff p-adj lower upper reject --------------------------------------------------- 7_0 7_1 0.9967 0.0014 0.4688 1.5245 True 7_0 8_0 0.5607 0.0378 0.0328 1.0885 True 7_0 8_1 2.2127 0.0 1.6848 2.7405 True 7_1 8_0 -0.436 0.1097 -0.9638 0.0918 False 7_1 8_1 1.216 0.0004 0.6882 1.74…
RnsACt	Mg	C(pH):C(HCO3-)	7.90367	0.0227957	*	0.326719	Multiple Comparison of Means - Tukey HSD, FWER=0.05 =================================================== group1 group2 meandiff p-adj lower upper reject --------------------------------------------------- 7_0 7_1 0.9967 0.0014 0.4688 1.5245 True 7_0 8_0 0.5607 0.0378 0.0328 1.0885 True 7_0 8_1 2.2127 0.0 1.6848 2.7405 True 7_1 8_0 -0.436 0.1097 -0.9638 0.0918 False 7_1 8_1 1.216 0.0004 0.6882 1.74…
RnsACt	Mn	C(pH)	10.5963	0.0116104	*	0.709472	Multiple Comparison of Means - Tukey HSD, FWER=0.05 ==================================================== group1 group2 meandiff p-adj lower upper reject ---------------------------------------------------- 7_0 7_1 0.8283 0.8264 -2.2677 3.9243 False 7_0 8_0 4.8463 0.0046 1.7503 7.9423 True 7_0 8_1 0.4327 0.9683 -2.6633 3.5287 False 7_1 8_0 4.018 0.0135 0.922 7.114 True 7_1 8_1 -0.3957 0.9753 -3.49…
RnsACt	Mn	C(BC)	6.87645	0.0305413	*	0.709472	Multiple Comparison of Means - Tukey HSD, FWER=0.05 ==================================================== group1 group2 meandiff p-adj lower upper reject ---------------------------------------------------- 7_0 7_1 0.8283 0.8264 -2.2677 3.9243 False 7_0 8_0 4.8463 0.0046 1.7503 7.9423 True 7_0 8_1 0.4327 0.9683 -2.6633 3.5287 False 7_1 8_0 4.018 0.0135 0.922 7.114 True 7_1 8_1 -0.3957 0.9753 -3.49…
RnsACt	Mn	C(pH):C(BC)	14.6994	0.00498965	**	0.709472	Multiple Comparison of Means - Tukey HSD, FWER=0.05 ==================================================== group1 group2 meandiff p-adj lower upper reject ---------------------------------------------------- 7_0 7_1 0.8283 0.8264 -2.2677 3.9243 False 7_0 8_0 4.8463 0.0046 1.7503 7.9423 True 7_0 8_1 0.4327 0.9683 -2.6633 3.5287 False 7_1 8_0 4.018 0.0135 0.922 7.114 True 7_1 8_1 -0.3957 0.9753 -3.49…
SssACt	Mg	C(pH)	28.8297	0.000670137	***	0.197526	Multiple Comparison of Means - Tukey HSD, FWER=0.05 =================================================== group1 group2 meandiff p-adj lower upper reject --------------------------------------------------- 7_0 7_1 0.141 0.0227 0.0212 0.2608 True 7_0 8_0 0.2173 0.0018 0.0976 0.3371 True 7_0 8_1 0.2077 0.0024 0.0879 0.3274 True 7_1 8_0 0.0763 0.2504 -0.0434 0.1961 False 7_1 8_1 0.0667 0.347 -0.0531 0…
SssACt	Mg	C(BC)	6.1653	0.0379338	*	0.197526	Multiple Comparison of Means - Tukey HSD, FWER=0.05 =================================================== group1 group2 meandiff p-adj lower upper reject --------------------------------------------------- 7_0 7_1 0.141 0.0227 0.0212 0.2608 True 7_0 8_0 0.2173 0.0018 0.0976 0.3371 True 7_0 8_1 0.2077 0.0024 0.0879 0.3274 True 7_1 8_0 0.0763 0.2504 -0.0434 0.1961 False 7_1 8_1 0.0667 0.347 -0.0531 0…
SssACt	Mg	C(pH):C(BC)	8.11406	0.021528	*	0.197526	Multiple Comparison of Means - Tukey HSD, FWER=0.05 =================================================== group1 group2 meandiff p-adj lower upper reject --------------------------------------------------- 7_0 7_1 0.141 0.0227 0.0212 0.2608 True 7_0 8_0 0.2173 0.0018 0.0976 0.3371 True 7_0 8_1 0.2077 0.0024 0.0879 0.3274 True 7_1 8_0 0.0763 0.2504 -0.0434 0.1961 False 7_1 8_1 0.0667 0.347 -0.0531 0…
SssACt	Mn	C(pH)	60.4138	5.37085e-05	****	0.390011	Multiple Comparison of Means - Tukey HSD, FWER=0.05 ===================================================== group1 group2 meandiff p-adj lower upper reject ----------------------------------------------------- 7_0 7_1 4.648 0.9393 -21.6211 30.9171 False 7_0 8_0 51.388 0.0011 25.1189 77.6571 True 7_0 8_1 43.4293 0.0032 17.1602 69.6984 True 7_1 8_0 46.74 0.002 20.4709 73.0091 True 7_1 8_1 38.7813 0.0…
SssACt	Mn	C(BC)	0.0814421	0.782602	ns	0.390011	Multiple Comparison of Means - Tukey HSD, FWER=0.05 ===================================================== group1 group2 meandiff p-adj lower upper reject ----------------------------------------------------- 7_0 7_1 4.648 0.9393 -21.6211 30.9171 False 7_0 8_0 51.388 0.0011 25.1189 77.6571 True 7_0 8_1 43.4293 0.0032 17.1602 69.6984 True 7_1 8_0 46.74 0.002 20.4709 73.0091 True 7_1 8_1 38.7813 0.0…
SssACt	Mn	C(pH):C(BC)	1.18092	0.308825	ns	0.390011	Multiple Comparison of Means - Tukey HSD, FWER=0.05 ===================================================== group1 group2 meandiff p-adj lower upper reject ----------------------------------------------------- 7_0 7_1 4.648 0.9393 -21.6211 30.9171 False 7_0 8_0 51.388 0.0011 25.1189 77.6571 True 7_0 8_1 43.4293 0.0032 17.1602 69.6984 True 7_1 8_0 46.74 0.002 20.4709 73.0091 True 7_1 8_1 38.7813 0.0…
ApsACfl	Mg	C(pH)	3300	9.36223e-12	****	0.999566	Multiple Comparison of Means - Tukey HSD, FWER=0.05 ==================================================== group1 group2 meandiff p-adj lower upper reject ---------------------------------------------------- 7_0 7_1 -0.4036 0.0045 -0.6612 -0.146 True 7_0 8_0 3.6499 0.0 3.3923 3.9075 True 7_0 8_1 2.4817 0.0 2.2241 2.7393 True 7_1 8_0 4.0535 0.0 3.7959 4.3111 True 7_1 8_1 2.8853 0.0 2.6277 3.1429 Tru…
ApsACfl	Mg	C(HCO3-)	190.911	7.27267e-07	****	0.999566	Multiple Comparison of Means - Tukey HSD, FWER=0.05 ==================================================== group1 group2 meandiff p-adj lower upper reject ---------------------------------------------------- 7_0 7_1 -0.4036 0.0045 -0.6612 -0.146 True 7_0 8_0 3.6499 0.0 3.3923 3.9075 True 7_0 8_1 2.4817 0.0 2.2241 2.7393 True 7_1 8_0 4.0535 0.0 3.7959 4.3111 True 7_1 8_1 2.8853 0.0 2.6277 3.1429 Tru…
ApsACfl	Mg	C(pH):C(HCO3-)	45.1776	0.000149373	***	0.999566	Multiple Comparison of Means - Tukey HSD, FWER=0.05 ==================================================== group1 group2 meandiff p-adj lower upper reject ---------------------------------------------------- 7_0 7_1 -0.4036 0.0045 -0.6612 -0.146 True 7_0 8_0 3.6499 0.0 3.3923 3.9075 True 7_0 8_1 2.4817 0.0 2.2241 2.7393 True 7_1 8_0 4.0535 0.0 3.7959 4.3111 True 7_1 8_1 2.8853 0.0 2.6277 3.1429 Tru…
ApsACfl	Mn	C(pH)	163.594	1.31665e-06	****	0.116007	Multiple Comparison of Means - Tukey HSD, FWER=0.05 ===================================================== group1 group2 meandiff p-adj lower upper reject ----------------------------------------------------- 7_0 7_1 0.292 1.0 -23.2226 23.8067 False 7_0 8_0 66.0846 0.0001 42.5699 89.5992 True 7_0 8_1 67.029 0.0001 43.5144 90.5437 True 7_1 8_0 65.7926 0.0001 42.2779 89.3072 True 7_1 8_1 66.737 0.00…
ApsACfl	Mn	C(BC)	0.0141772	0.908157	ns	0.116007	Multiple Comparison of Means - Tukey HSD, FWER=0.05 ===================================================== group1 group2 meandiff p-adj lower upper reject ----------------------------------------------------- 7_0 7_1 0.292 1.0 -23.2226 23.8067 False 7_0 8_0 66.0846 0.0001 42.5699 89.5992 True 7_0 8_1 67.029 0.0001 43.5144 90.5437 True 7_1 8_0 65.7926 0.0001 42.2779 89.3072 True 7_1 8_1 66.737 0.00…
ApsACfl	Mn	C(pH):C(BC)	0.00394729	0.951445	ns	0.116007	Multiple Comparison of Means - Tukey HSD, FWER=0.05 ===================================================== group1 group2 meandiff p-adj lower upper reject ----------------------------------------------------- 7_0 7_1 0.292 1.0 -23.2226 23.8067 False 7_0 8_0 66.0846 0.0001 42.5699 89.5992 True 7_0 8_1 67.029 0.0001 43.5144 90.5437 True 7_1 8_0 65.7926 0.0001 42.2779 89.3072 True 7_1 8_1 66.737 0.00…
ApsACt	Mg	C(pH)	56.7242	6.7242e-05	****	0.206128	Multiple Comparison of Means - Tukey HSD, FWER=0.05 ==================================================== group1 group2 meandiff p-adj lower upper reject ---------------------------------------------------- 7_0 7_1 -0.3131 0.0 -0.4054 -0.2207 True 7_0 8_0 0.1476 0.004 0.0552 0.2399 True 7_0 8_1 -0.1535 0.0031 -0.2458 -0.0611 True 7_1 8_0 0.4606 0.0 0.3683 0.553 True 7_1 8_1 0.1596 0.0025 0.0672 0.…
ApsACt	Mg	C(HCO3-)	226.743	3.73986e-07	****	0.206128	Multiple Comparison of Means - Tukey HSD, FWER=0.05 ==================================================== group1 group2 meandiff p-adj lower upper reject ---------------------------------------------------- 7_0 7_1 -0.3131 0.0 -0.4054 -0.2207 True 7_0 8_0 0.1476 0.004 0.0552 0.2399 True 7_0 8_1 -0.1535 0.0031 -0.2458 -0.0611 True 7_1 8_0 0.4606 0.0 0.3683 0.553 True 7_1 8_1 0.1596 0.0025 0.0672 0.…
ApsACt	Mg	C(pH):C(HCO3-)	0.0867814	0.775809	ns	0.206128	Multiple Comparison of Means - Tukey HSD, FWER=0.05 ==================================================== group1 group2 meandiff p-adj lower upper reject ---------------------------------------------------- 7_0 7_1 -0.3131 0.0 -0.4054 -0.2207 True 7_0 8_0 0.1476 0.004 0.0552 0.2399 True 7_0 8_1 -0.1535 0.0031 -0.2458 -0.0611 True 7_1 8_0 0.4606 0.0 0.3683 0.553 True 7_1 8_1 0.1596 0.0025 0.0672 0.…
ApsACt	Mn	C(pH)	106.837	6.62784e-06	****	0.373152	Multiple Comparison of Means - Tukey HSD, FWER=0.05 ===================================================== group1 group2 meandiff p-adj lower upper reject ----------------------------------------------------- 7_0 7_1 -7.5258 0.7744 -32.607 17.5555 False 7_0 8_0 59.4388 0.0003 34.3576 84.5201 True 7_0 8_1 47.5222 0.0014 22.4409 72.6034 True 7_1 8_0 66.9646 0.0001 41.8833 92.0458 True 7_1 8_1 55.047…
ApsACt	Mn	C(HCO3-)	3.08114	0.11728	ns	0.373152	Multiple Comparison of Means - Tukey HSD, FWER=0.05 ===================================================== group1 group2 meandiff p-adj lower upper reject ----------------------------------------------------- 7_0 7_1 -7.5258 0.7744 -32.607 17.5555 False 7_0 8_0 59.4388 0.0003 34.3576 84.5201 True 7_0 8_1 47.5222 0.0014 22.4409 72.6034 True 7_1 8_0 66.9646 0.0001 41.8833 92.0458 True 7_1 8_1 55.047…
ApsACt	Mn	C(pH):C(HCO3-)	0.157151	0.702157	ns	0.373152	Multiple Comparison of Means - Tukey HSD, FWER=0.05 ===================================================== group1 group2 meandiff p-adj lower upper reject ----------------------------------------------------- 7_0 7_1 -7.5258 0.7744 -32.607 17.5555 False 7_0 8_0 59.4388 0.0003 34.3576 84.5201 True 7_0 8_1 47.5222 0.0014 22.4409 72.6034 True 7_1 8_0 66.9646 0.0001 41.8833 92.0458 True 7_1 8_1 55.047…

## Sheet: Fig2D_stats_Dunn
Shapiro-Wilks test for normality:
sample	metal	pH	p	annotation
wt	Mn	6.7	0.0403	*
wt	Mn	7	0.0826	ns
wt	Mn	7.2	0.2356	ns
wt	Mn	8	0.163	ns
wt	Mg	6.7	0.052	ns
wt	Mg	7	0.0066	**
wt	Mg	7.2	0.2722	ns
wt	Mg	8	0.0408	*
Kruskal–Wallis test
sample	metal	H-value	p	annotation	groups
wt	Mn	80.6825	2.19094e-17	****	pH_6.7, pH_7.0, pH_7.2, pH_8.0
wt	Mg	47.1139	3.28699e-10	****	pH_6.7, pH_7.0, pH_7.2, pH_8.0
Dunn's comparison test
group1	group2	metal	p	annotation
pH_6.7	pH_6.7	Mn	1	ns
pH_7.0	pH_6.7	Mn	0.0007817	***
pH_7.2	pH_6.7	Mn	0.480065	ns
pH_8.0	pH_6.7	Mn	4.01342e-14	****
pH_6.7	pH_7.0	Mn	0.0007817	***
pH_7.0	pH_7.0	Mn	1	ns
pH_7.2	pH_7.0	Mn	0.00587414	**
pH_8.0	pH_7.0	Mn	1.18666e-05	****
pH_6.7	pH_7.2	Mn	0.480065	ns
pH_7.0	pH_7.2	Mn	0.00587414	**
pH_7.2	pH_7.2	Mn	1	ns
pH_8.0	pH_7.2	Mn	2.37716e-12	****
pH_6.7	pH_8.0	Mn	4.01342e-14	****
pH_7.0	pH_8.0	Mn	1.18666e-05	****
pH_7.2	pH_8.0	Mn	2.37716e-12	****
pH_8.0	pH_8.0	Mn	1	ns
pH_6.7	pH_6.7	Mg	1	ns
pH_7.0	pH_6.7	Mg	0.00614329	**
pH_7.2	pH_6.7	Mg	0.711967	ns
pH_8.0	pH_6.7	Mg	1.63877e-08	****
pH_6.7	pH_7.0	Mg	0.00614329	**
pH_7.0	pH_7.0	Mg	1	ns
pH_7.2	pH_7.0	Mg	0.0153495	*
pH_8.0	pH_7.0	Mg	0.0021125	**
pH_6.7	pH_7.2	Mg	0.711967	ns
pH_7.0	pH_7.2	Mg	0.0153495	*
pH_7.2	pH_7.2	Mg	1	ns
pH_8.0	pH_7.2	Mg	1.44899e-07	****
pH_6.7	pH_8.0	Mg	1.63877e-08	****
pH_7.0	pH_8.0	Mg	0.0021125	**
pH_7.2	pH_8.0	Mg	1.44899e-07	****
pH_8.0	pH_8.0	Mg	1	ns

## Sheet: Fig2EF_stats_MannWhitneyU
Test 1:
Data from each sample and metal condition were grouped by the test variable (pH: 7 or 8, HCO3-: 0 or 0.025 M, or Ca: 5×10⁻⁹ or 1×10⁻⁷ M). A Shapiro-Wilk test was performed to assess normality. If the data were normally distributed, a Student’s t-test was applied; otherwise, a Mann-Whitney U test was used.
sample	metal	test_variable	group1	group2	n1	median1	shapiro_p_group1	n2	median2	shapiro_p_group2	test_used	statistic	p_value	annotation
N198R	Mn	pH	7	8	16	1.7562	0.0556199	24	12.2968	0.00147899	mann-whitney	0	1.24232e-07	****
N198R	Mn	HCO3-	0	0.025	20	9.48691	0.00349659	20	8.78099	0.0180035	mann-whitney	190	0.797188	ns
N198R	Mn	Ca	5e-09	1e-07	20	9.21143	0.0206896	20	8.36777	0.0110068	mann-whitney	201.5	0.978419	ns
N198R	Mg	pH	7	8	16	0.13843	0.214098	16	0.167011	0.0652557	t-test	-2.3962	0.0234208	*
N198R	Mg	HCO3-	0	0.025	16	0.147899	0.147456	16	0.152548	0.252674	t-test	0.366065	0.716894	ns
N198R	Mg	Ca	5e-09	1e-07	16	0.146006	0.0465292	16	0.15427	0.804662	mann-whitney	113	0.584695	ns
wt	Mn	pH	7	8	16	4.18966	0.168855	24	22.4066	0.00756044	mann-whitney	0	1.244e-07	****
wt	Mn	HCO3-	0	0.025	20	16.1638	0.0252161	20	15.819	0.180315	mann-whitney	189	0.776391	ns
wt	Mn	Ca	5e-09	1e-07	20	15.6753	0.109837	20	16.3075	0.0832768	t-test	-0.131057	0.896421	ns
wt	Mg	pH	7	8	16	0.122701	0.655427	16	0.197701	0.0394009	mann-whitney	6.5	5.05601e-06	****
wt	Mg	HCO3-	0	0.025	16	0.136207	0.175092	16	0.144828	0.168995	t-test	-0.394597	0.695944	ns
wt	Mg	Ca	5e-09	1e-07	16	0.135345	0.0611996	16	0.15977	0.21739	t-test	-0.805442	0.426976	ns
Test 2:
For each sample and metal condition, the effects of HCO3-, Ca, and pH were assessed by comparing one variable at a time while holding the others constant. Given the small sample size, statistical significance was determined using a Mann-Whitney U test.
The results from Test 2 were used to annotate significance in Figure 2E–F.
Wt, Mg
comparison_type	n1	median1	n2	median2	statistic	p_value	annotation	HCO3-	Ca	pH
pH	4	0.111494	4	0.193822	1	0.0571429	ns	0	1e-07
pH	4	0.127299	4	0.206609	0	0.029401	*	0.025	1e-07
pH	4	0.126149	4	0.167816	0	0.029401	*	0	5e-09
pH	4	0.119109	4	0.192385	0	0.0285714	*	0.025	5e-09
HCO3-	4	0.111494	4	0.127299	5.5	0.561363	ns		1e-07	7
HCO3-	4	0.193822	4	0.206609	5.5	0.558986	ns		1e-07	8
HCO3-	4	0.126149	4	0.119109	8	1	ns		5e-09	7
HCO3-	4	0.167816	4	0.192385	6	0.685714	ns		5e-09	8
Ca	4	0.126149	4	0.111494	10	0.663117	ns	0		7
Ca	4	0.119109	4	0.127299	5	0.485714	ns	0.025		7
Ca	4	0.167816	4	0.193822	5	0.485714	ns	0		8
Ca	4	0.192385	4	0.206609	5	0.467825	ns	0.025		8
Wt, Mn
comparison_type	n1	median1	n2	median2	statistic	p_value	annotation	HCO3-	Ca	pH
pH	4	3.55747	6	21.6782	0	0.00952381	**	0	1e-07
pH	4	6.63937	6	23.7155	0	0.00952381	**	0.025	1e-07
pH	4	2.94684	6	22.6236	0	0.00952381	**	0	5e-09
pH	4	5.99425	6	22.2931	0	0.00952381	**	0.025	5e-09
HCO3-	4	3.55747	4	6.63937	4	0.342857	ns		1e-07	7
HCO3-	6	21.6782	6	23.7155	20	0.818182	ns		1e-07	8
HCO3-	4	2.94684	4	5.99425	4	0.342857	ns		5e-09	7
HCO3-	6	22.6236	6	22.2931	19	0.937229	ns		5e-09	8
Ca	4	2.94684	4	3.55747	6	0.685714	ns	0		7
Ca	4	5.99425	4	6.63937	6	0.685714	ns	0.025		7
Ca	6	22.6236	6	21.6782	17	0.937229	ns	0		8
Ca	6	22.2931	6	23.7155	16	0.818182	ns	0.025		8
N198R, Mg
comparison_type	n1	median1	n2	median2	statistic	p_value	annotation	HCO3-	Ca	pH
pH	4	0.146694	4	0.163395	6	0.685714	ns	0	1e-07
pH	4	0.133264	4	0.167011	4.5	0.38363	ns	0.025	1e-07
pH	4	0.136019	4	0.167355	4	0.342857	ns	0	5e-09
pH	4	0.13688	4	0.158058	5	0.485714	ns	0.025	5e-09
HCO3-	4	0.146694	4	0.133264	10	0.685714	ns		1e-07	7
HCO3-	4	0.163395	4	0.167011	8	1	ns		1e-07	8
HCO3-	4	0.136019	4	0.13688	9	0.885714	ns		5e-09	7
HCO3-	4	0.167355	4	0.158058	10	0.685714	ns		5e-09	8
Ca	4	0.136019	4	0.146694	6	0.685714	ns	0		7
Ca	4	0.13688	4	0.133264	8	1	ns	0.025		7
Ca	4	0.167355	4	0.163395	9	0.885714	ns	0		8
Ca	4	0.158058	4	0.167011	8	1	ns	0.025		8
N198R, Mn
comparison_type	n1	median1	n2	median2	statistic	p_value	annotation	HCO3-	Ca	pH
pH	4	1.65978	6	11.5685	0	0.00952381	**	0	1e-07
pH	4	2.98898	6	12.8237	0	0.00952381	**	0.025	1e-07
pH	4	1.21556	6	12.0747	0	0.00952381	**	0	5e-09
pH	4	2.84091	6	14.4783	0	0.00952381	**	0.025	5e-09
HCO3-	4	1.65978	4	2.98898	4	0.342857	ns		1e-07	7
HCO3-	6	11.5685	6	12.8237	19	0.937229	ns		1e-07	8
HCO3-	4	1.21556	4	2.84091	4	0.342857	ns		5e-09	7
HCO3-	6	12.0747	6	14.4783	20	0.818182	ns		5e-09	8
Ca	4	1.21556	4	1.65978	4	0.342857	ns	0		7
Ca	4	2.84091	4	2.98898	5.5	0.561363	ns	0.025		7
Ca	6	12.0747	6	11.5685	19	0.937229	ns	0		8
Ca	6	14.4783	6	12.8237	22	0.588745	ns	0.025		8
