# Supplementary material for: Soluble adenylyl cyclase in nonmammalian sperm is directly controlled by pH, not by HCO3− or Ca2+
Source: Proc Natl Acad Sci U S A. 2026 Jan 27;123(5):e2505026123. doi: 10.1073/pnas.2505026123 (PMC12867704; doi:10.1073/pnas.2505026123)
Supplement: Supplementary file 3 — Dataset S02 (XLSX) [file pnas.2505026123.sd02.xlsx]

## Sheet: notes
Data for Figure 3 from Kendall et al., PNAS, 2025, "Soluble adenylyl cyclase (sAC) in non-mammalian sperm is directly controlled by pH, not HCO3- or Ca2+."
The first two sheets contain the results from the constant pH molecular dynamics (CpHMD); the first sheet is the calculated pKa per residue per simulation (n), the second sheet is the summary statistics
Sheets beginning with "KB2+.." are the results of the Karlsberg2+ analysis for each model.

## Sheet: CpHMD_ApsAC_n
Residue number	pH	Residue name	n1	n2	n3	n4	n5	n6	n7	n8	n9	n10	n11	n12	n13	n14	n15	n16	n17	n18	n19	n20
69	6	ASP	4.32	3.97	3.57	3.13	3.8	3.52	4.76	3.46	3.78	3.32	3.94	2.84	4.34	2.82	3.12	3.26	3.32	3.82	--	4.1
121	6	ASP	6.34	5.53	6.16	4.37	5.53	4.89	5.69	5.42	5.88	5.57	5.9	4.8	4.9	4.13	4.2	6.52	5.45	6.98	--	5.59
419	6	ASP	3.4	2.93	3.28	2.97	3.11	3.2	3.07	3.03	3.37	2.89	3.15	3.48	3.07	3.24	3.77	3.3	2.74	3.19	--	3.04
23	6	HIS	4.63	5.76	4.11	4.72	5.52	5.06	4.42	4.17	4.48	5.73	4.46	5.06	4.25	4.19	4.47	5.6	4.54	5.18	--	4.4
41	6	HIS	4.93	5.79	7.98	6.88	7.83	4.07	6.33	5.34	4.52	4.31	5.48	8.37	5.71	5	7.46	3.34	5.59	5.77	--	5.93
222	6	HIS	9.1	8.85	4.02	8.17	4.73	9.15	8.79	7.62	7.85	8.24	8.69	8.67	8.47	9.14	9.07	6.77	8.68	8.52	--	6.68
227	6	HIS	7.09	6.58	3.69	6.58	5.81	6.99	5.78	6.45	4.46	5.62	5.34	4.88	6.21	5.58	5.85	5.98	6.71	6.61	--	6.04
235	6	HIS	3.61	2.87	3.32	4.11	4.26	3.63	4	3.5	3.49	3.78	3.15	3.64	3.87	3.55	3.15	3.93	3.62	3.45	--	3.46
242	6	HIS	3.92	3.29	4.93	4.55	4.37	4.62	3.52	4.42	4.37	6.34	3.92	3.87	4.09	3.75	3.48	4.27	3.61	4.64	--	5.74
435	6	HIS	7.78	7.53	6.98	7.38	5.43	7.08	8.06	6.68	6.93	7.8	6.77	6.71	7.18	6.8	6.92	7.74	6.65	5.61	--	7.13
478	6	HIS	7.04	4.89	5.52	6.22	4.64	4.27	2.6	4.75	2.97	6.22	3.3	4.59	3.76	2.78	4.26	3.38	4.45	4.91	--	5.39
480	6	HIS	3.37	3.1	5.04	5.24	3.96	3.34	4.64	3.97	3.95	5.84	4.33	4.41	3.59	4.36	4.53	3.98	4.21	4.5	--	6.02
482	6	HIS	3.37	2.82	3.41	3.82	3.33	3.39	3.23	3.54	3.05	3.38	3.92	3.33	3.7	3.88	3.7	3.86	3.6	4.32	--	3.45
500	6	HIS	5.27	5.36	6.2	5.67	6.57	5.82	5.06	5.26	5.54	4.27	5.9	6.28	5.54	5.94	6	5.61	4.36	6.23	--	4.69
513	6	HIS	5.54	5.52	5.47	5.22	5.57	5.19	5.66	5.33	5.41	5.16	6.97	5.46	5.32	5.81	7.27	5.45	5.31	5.42	--	6.04
514	6	HIS	5.25	4.74	4.98	4.91	4.81	4.62	5.02	5.35	5.01	5.09	5.22	4.87	4.59	5.22	5	4.72	5.34	4.7	--	5.34
523	6	HIS	4.97	5.95	4.98	6.06	6.06	6.53	5.41	5.24	6.04	6.34	5.91	5.16	6.32	5.02	4.87	4.78	6.36	5.96	--	5.12
540	6	HIS	5.58	5.5	6.29	5.55	4.9	5.82	6.08	5.48	6.3	5.03	5.81	5.72	5.16	5.78	5.99	6.29	5.88	5.23	--	5.34
117	6	LYS	6.72	7.63	8.95	6.84	6.43	7.42	8.59	8.03	7.96	5.67	7.49	7.15	7.72	7.63	7.57	8.25	7.43	9.23	--	8.69
214	6	LYS	6.91	8.16	6.17	6.21	8.09	7.35	5.82	8.31	7.9	7.3	7.59	5.72	7.29	7.26	7.55	6.38	6.59	6.53	--	6.51
69	7	ASP	5	4.01	4.27	4.13	5.15	3.93	4.05	4.58	4.05	4.17	4.44	4.39	4.95	5.34	3.97	4.25	4.78	4.53	5.34	4.62
121	7	ASP	5.67	5.5	5.63	5.92	5.76	4.91	5.9	5.01	5.2	5.18	5.57	5.62	5.76	3.56	5.14	5.05	6.17	5.45	6.35	5.75
419	7	ASP	3.97	3.9	4.09	4.08	3.89	4.02	3.6	3.69	4.03	3.94	3.45	3.58	4.19	0	3.8	3.8	4.03	4	3.63	3.78
23	7	HIS	5.54	6.48	5.75	5.72	5.43	5.96	6.06	6.15	6.1	5.49	6.37	6.65	6.04	5.7	6.32	6.07	5.69	5.53	6.43	5.4
41	7	HIS	4.98	4.93	5.04	4.53	7.38	8.48	4.95	4.55	8.67	7.75	4.6	4.82	4.55	3.98	4.75	4.38	5.1	6.22	5.06	4.54
222	7	HIS	5.49	9.33	9.53	5.6	9.67	4.9	9.27	5.5	6.27	8.27	10.25	5.73	6.57	8.83	8.45	6.08	8.99	7.69	9.62	7.37
227	7	HIS	6.27	6.95	6.77	5.61	5.87	5.07	6.1	6.48	6.48	7.91	9.26	7.04	6.18	6.53	6.19	4.94	5.98	5.98	6.21	5.95
235	7	HIS	3.82	4.19	4.26	3.91	3.86	5.54	3.85	4.23	4.02	5.06	3.99	3.89	3.78	3.82	4.34	4.23	4.1	3.98	3.9	4.15
242	7	HIS	4.85	4.48	4.34	4.15	4.51	4.97	4.06	8.29	4.89	4.39	5.49	4.58	4.19	4.46	4.76	4.56	4.81	5.5	4.28	5.09
435	7	HIS	6.76	7.81	7.85	7.48	7.29	7.23	6.99	3.25	7.16	6.8	6.57	7.4	6.61	6.42	7.11	7.46	8.39	6.73	7.59	6.84
478	7	HIS	4.91	4.26	5.17	6.63	5.71	5.67	4.58	4.39	4.3	6.62	4.65	6.17	5.67	6.14	5.96	4.13	6.01	5.93	4.22	7.29
480	7	HIS	4.85	4.87	4.56	4.84	4.67	5.62	4.37	4.05	4.36	5	4.71	4.37	4.96	4.02	4.64	3.72	4.55	4.89	4.44	5.94
482	7	HIS	4.05	4.06	4.2	4.38	4.51	3.82	4.02	4.43	4.96	5.02	4.31	3.97	4.34	4.66	4.15	5.12	4.2	4.23	4.37	4.09
500	7	HIS	4.73	5.95	4.78	4.09	5.41	7.75	5.12	5.91	5.52	5.31	5.16	6.55	6.31	5.97	5.81	5.6	5.82	5.02	5.31	5.65
513	7	HIS	5.93	5.77	6.97	5.73	5.52	5.58	5.9	5.15	5.66	5.7	5.83	5.75	5.77	5.57	5.58	5.34	5.73	5.86	5.52	5.92
514	7	HIS	5.02	5.12	5.04	5.31	5.33	5.31	5.27	5.47	4.85	5.56	5.38	5.66	5.13	5.84	5.41	5.94	5.42	4.89	5.47	5.34
523	7	HIS	4.23	5.07	5.99	5.39	5.8	6.47	6.21	5.89	5.65	6.51	5.68	6.27	6.29	5.5	7	5.85	5.35	7.15	6.18	5.56
540	7	HIS	6.32	6.4	6.3	6.24	5.6	5.84	5.21	0	0	5.77	5.99	5.86	5.34	5.3	5.6	0	5.83	5.03	5.47	6.3
117	7	LYS	8.1	6.23	7.05	7.98	7.81	6.36	9.69	6.77	5.19	10.07	9.74	7.02	7.76	9.3	7.17	9.29	8.28	9.48	7.92	8.8
214	7	LYS	8.95	7.46	6.66	7.72	6.14	8.27	8.08	8.02	7.04	6.98	6.24	7.85	8.74	8.38	8.5	8.46	6.42	8.07	7.63	8.18
69	8	ASP	5.07	4.55	4.51	5.94	5.96	5.43	4.99	5.01	4.98	4.68	5.14	5.02	5.92	4.88	5.13	4.77	5.61	4.7	5	5.17
121	8	ASP	6.34	5.51	5.6	5.81	5.81	6.12	5.95	5.64	5.74	6.31	5.92	5.99	6.41	5.53	4.6	5.88	5.57	5.19	5.81	6.75
419	8	ASP	4.65	5.34	0	5.14	4.3	5.1	5.15	4.84	0	0	4.98	4.78	5.09	4.78	0	4.78	4.9	0	5.11	4.73
23	8	HIS	5.54	6.48	5.75	5.72	5.43	5.96	6.06	6.15	6.1	5.49	6.37	6.65	6.04	5.7	6.32	6.07	5.69	5.53	6.43	5.4
41	8	HIS	4.98	4.93	5.04	4.53	7.38	8.48	4.95	4.55	8.67	7.75	4.6	4.82	4.55	3.98	4.75	4.38	5.1	6.22	5.06	4.54
222	8	HIS	5.49	9.33	9.53	5.6	9.67	4.9	9.27	5.5	6.27	8.27	10.25	5.73	6.57	8.83	8.45	6.08	8.99	7.69	9.62	7.37
227	8	HIS	6.27	6.95	6.77	5.61	5.87	5.07	6.1	6.48	6.48	7.91	9.26	7.04	6.18	6.53	6.19	4.94	5.98	5.98	6.21	5.95
235	8	HIS	3.82	4.19	4.26	3.91	3.86	5.54	3.85	4.23	4.02	5.06	3.99	3.89	3.78	3.82	4.34	4.23	4.1	3.98	3.9	4.15
242	8	HIS	4.85	4.48	4.34	4.15	4.51	4.97	4.06	8.29	4.89	4.39	5.49	4.58	4.19	4.46	4.76	4.56	4.81	5.5	4.28	5.09
435	8	HIS	6.76	7.81	7.85	7.48	7.29	7.23	6.99	3.25	7.16	6.8	6.57	7.4	6.61	6.42	7.11	7.46	8.39	6.73	7.59	6.84
478	8	HIS	4.91	4.26	5.17	6.63	5.71	5.67	4.58	4.39	4.3	6.62	4.65	6.17	5.67	6.14	5.96	4.13	6.01	5.93	4.22	7.29
480	8	HIS	4.85	4.87	4.56	4.84	4.67	5.62	4.37	4.05	4.36	5	4.71	4.37	4.96	4.02	4.64	3.72	4.55	4.89	4.44	5.94
482	8	HIS	4.05	4.06	4.2	4.38	4.51	3.82	4.02	4.43	4.96	5.02	4.31	3.97	4.34	4.66	4.15	5.12	4.2	4.23	4.37	4.09
500	8	HIS	4.73	5.95	4.78	4.09	5.41	7.75	5.12	5.91	5.52	5.31	5.16	6.55	6.31	5.97	5.81	5.6	5.82	5.02	5.31	5.65
513	8	HIS	5.93	5.77	6.97	5.73	5.52	5.58	5.9	5.15	5.66	5.7	5.83	5.75	5.77	5.57	5.58	5.34	5.73	5.86	5.52	5.92
514	8	HIS	5.02	5.12	5.04	5.31	5.33	5.31	5.27	5.47	4.85	5.56	5.38	5.66	5.13	5.84	5.41	5.94	5.42	4.89	5.47	5.34
523	8	HIS	4.23	5.07	5.99	5.39	5.8	6.47	6.21	5.89	5.65	6.51	5.68	6.27	6.29	5.5	7	5.85	5.35	7.15	6.18	5.56
540	8	HIS	6.32	6.4	6.3	6.24	5.6	5.84	5.21	0	0	5.77	5.99	5.86	5.34	5.3	5.6	0	5.83	5.03	5.47	6.3
117	8	LYS	8.1	6.23	7.05	7.98	7.81	6.36	9.69	6.77	5.19	10.07	9.74	7.02	7.76	9.3	7.17	9.29	8.28	9.48	7.92	8.8
214	8	LYS	8.95	7.46	6.66	7.72	6.14	8.27	8.08	8.02	7.04	6.98	6.24	7.85	8.74	8.38	8.5	8.46	6.42	8.07	7.63	8.18

## Sheet: CpHMD_ApsAC_stats
				pH set in CpHMD
				6							7							8
Residue number	Resname	pKa(sol)	pKa(KB2+)	N total	Average	Standard Deviation	Skewness	Minimum	Median	Maximum	N total	Average	Standard Deviation	Skewness	Minimum	Median	Maximum	N total	Average	Standard Deviation	Skewness	Minimum	Median	Maximum
23	HIS	6	6.27	19	4.77632	0.55255	0.67476	4.11	4.54	5.76	20	5.944	0.38135	0.20185	5.4	6	6.65	20	5.944	0.38135	0.20185	5.4	6	6.65
41	HIS	6	-10	19	5.82263	1.38153	0.29605	3.34	5.71	8.37	20	5.463	1.42436	1.42414	3.98	4.94	8.67	20	5.463	1.42436	1.42414	3.98	4.94	8.67
69	ASP	3.65	5.06	19	3.64158	0.5238	0.32273	2.82	3.57	4.76	20	4.4975	0.45963	0.59055	3.93	4.415	5.34	20	4.4975	0.45963	0.59055	3.93	4.415	5.34
117	LYS	10.53	8.54	19	7.65263	0.88414	-0.24973	5.67	7.63	9.23	20	8.0005	1.3441	-0.22549	5.19	7.95	10.07	20	8.0005	1.3441	-0.22549	5.19	7.95	10.07
121	ASP	3.65	0.53	19	5.46579	0.77387	-0.0778	4.13	5.53	6.98	20	5.455	0.58978	-1.65768	3.56	5.595	6.35	20	5.455	0.58978	-1.65768	3.56	5.595	6.35
214	LYS	10.53	8.79	19	7.03368	0.79647	-0.02119	5.72	7.26	8.31	20	7.6895	0.84559	-0.54131	6.14	7.935	8.95	20	7.6895	0.84559	-0.54131	6.14	7.935	8.95
222	HIS	6	8.23	19	7.95842	1.457	-1.79849	4.02	8.52	9.15	20	7.6705	1.75112	-0.15212	4.9	7.98	10.25	20	7.6705	1.75112	-0.15212	4.9	7.98	10.25
227	HIS	6	5.9	19	5.90789	0.87019	-1.00817	3.69	5.98	7.09	20	6.3885	0.94401	1.49463	4.94	6.2	9.26	20	6.3885	0.94401	1.49463	4.94	6.2	9.26
235	HIS	6	4.47	19	3.59947	0.34608	-0.07893	2.87	3.61	4.26	20	4.146	0.43606	2.29886	3.78	4.005	5.54	20	4.146	0.43606	2.29886	3.78	4.005	5.54
242	HIS	6	6.84	19	4.3	0.76503	1.25722	3.29	4.27	6.34	20	4.8325	0.90759	3.15618	4.06	4.57	8.29	20	4.8325	0.90759	3.15618	4.06	4.57	8.29
419	ASP	3.65	-5.28	19	3.17	0.23636	0.65556	2.74	3.15	3.77	20	3.6735	0.88697	-4.11224	0	3.895	4.19	20	3.6735	0.88697	-4.11224	0	3.895	4.19
435	HIS	6	11.29	19	7.00842	0.67535	-0.82422	5.43	6.98	8.06	20	6.987	1.00954	-2.72866	3.25	7.135	8.39	20	6.987	1.00954	-2.72866	3.25	7.135	8.39
478	HIS	6	-10	19	4.52316	1.22169	0.25599	2.6	4.59	7.04	20	5.4205	0.94526	0.15432	4.13	5.67	7.29	20	5.4205	0.94526	0.15432	4.13	5.67	7.29
480	HIS	6	-0.98	19	4.33579	0.78705	0.6257	3.1	4.33	6.02	20	4.6715	0.50915	0.66637	3.72	4.655	5.94	20	4.6715	0.50915	0.66637	3.72	4.655	5.94
482	HIS	6	-0.63	19	3.53158	0.3454	0.19829	2.82	3.45	4.32	20	4.3445	0.35686	0.94376	3.82	4.27	5.12	20	4.3445	0.35686	0.94376	3.82	4.27	5.12
500	HIS	6	1.08	19	5.55632	0.63502	-0.59954	4.27	5.61	6.57	20	5.5885	0.76631	0.85537	4.09	5.56	7.75	20	5.5885	0.76631	0.85537	4.09	5.56	7.75
513	HIS	6	5.43	19	5.63789	0.56567	2.18544	5.16	5.46	7.27	20	5.739	0.34978	2.16291	5.15	5.73	6.97	20	5.739	0.34978	2.16291	5.15	5.73	6.97
514	HIS	6	5.27	19	4.98842	0.25045	-0.00681	4.59	5	5.35	20	5.338	0.28486	0.27863	4.85	5.335	5.94	20	5.338	0.28486	0.27863	4.85	5.335	5.94
523	HIS	6	5.82	19	5.63579	0.59451	-0.04022	4.78	5.91	6.53	20	5.902	0.66414	-0.36942	4.23	5.87	7.15	20	5.902	0.66414	-0.36942	4.23	5.87	7.15
540	HIS	6	4.06	19	5.67	0.42095	-0.11774	4.9	5.72	6.3	20	4.92	2.15688	-1.97334	0	5.685	6.4	20	4.92	2.15688	-1.97334	0	5.685	6.4

## Sheet: KB2+_ApsACt
Residue	pKa
ARG_331	20
CYS_144	20
CYS_152	20
CYS_219	20
CYS_411	20
CYS_422	20
CYS_439	20
CYS_445	20
CYS_473	20
CYS_507	20
CYS_077	20
LYS_414	20
TYR_100	20
TYR_241	20
TYR_349	20
TYR_484	20
TYR_501	20
TYR_542	20
LYS_166	19.53
CYS_184	19.33
ARG_481	18.74
LYS_420	18.34
LYS_60	18.04
ARG_347	17.72
TYR_80	17.08
ARG_441	16.66
ARG_329	16.27
ARG_371	15.81
TYR_447	15.68
ARG_164	15.24
ARG_147	14.82
ARG_345	14.75
ARG_496	14.7
ARG_489	14.45
ARG_151	14.17
ARG_528	14.16
ARG_049	13.98
ARG_549	13.18
ARG_092	13.16
ARG_140	13.06
ARG_095	13.05
LYS_490	13.04
ARG_519	13
ARG_448	12.87
ARG_131	12.79
ARG_569	12.78
ARG_054	12.72
ARG_548	12.7
ARG_299	12.69
ARG_030	12.63
ARG_283	12.55
ARG_277	12.51
ARG_282	12.46
LYS_352	12.42
ARG_018	12.4
LYS_230	12.32
ARG_079	12.31
ARG_244	12.27
ARG_027	12.25
ARG_243	12.22
LYS_202	12.19
ARG_085	12.17
ARG_270	12.12
LYS_454	11.91
LYS_304	11.87
ARG_264	11.78
LYS_234	11.72
TYR_218	11.66
LYS_037	11.57
LYS_444	11.49
ARG_327	11.42
LYS_348	11.4
HIS_435	11.29
LYS_434	11.27
LYS_245	11.24
TYR_562	11.18
LYS_025	11.17
LYS_516	11.02
LYS_013	10.86
LYS_31	10.82
TYR_366	10.81
LYS_251	10.77
LYS_531	10.72
LYS_162	10.71
LYS_294	10.71
LYS_571	10.64
LYS_20	10.61
LYS_254	10.33
TYR_433	10.31
LYS_247	10.23
CYS_53	9.99
GLU_390	9.97
TYR_289	9.93
CYS_088	9.79
LYS_128	9.76
LYS_143	9.76
TYR_564	9.48
LYS_357	9.47
LYS_504	9.23
LYS_343	9.02
LYS_214	8.79
LYS_117	8.54
HIS_222	8.23
ARG_175	7.51
NTE_001	7.51
HIS_242	6.84
HIS_023	6.27
HIS_227	5.9
GLU_396	5.89
HIS_523	5.82
GLU_451	5.74
GLU_336	5.66
HIS_513	5.43
ASP_099	5.38
HIS_514	5.27
ASP_069	5.06
ASP_275	5.03
GLU_561	4.94
ASP_403	4.89
GLU_563	4.81
GLU_323	4.8
HIS_136	4.77
ASP_233	4.71
GLU_011	4.66
ASP_135	4.58
HIS_235	4.47
ASP_156	4.42
GLU_106	4.37
GLU_003	4.32
GLU_276	4.3
GLU_022	4.28
GLU_524	4.27
GLU_248	4.26
ASP_570	4.19
GLU_529	4.18
ASP_547	4.13
ASP_360	4.06
GLU_436	4.06
HIS_540	4.06
ASP_316	3.96
ASP_341	3.91
GLU_150	3.85
ASP_021	3.82
ASP_392	3.78
GLU_158	3.78
GLU_544	3.78
ASP_221	3.73
GLU_103	3.72
ASP_309	3.64
GLU_319	3.58
GLU_365	3.54
ASP_361	3.42
ASP_340	3.41
ASP_535	3.31
ASP_091	3.28
ASP_182	3.27
GLU_572	3.14
ASP_293	2.7
GLU_541	2.68
GLU_062	2.59
GLU_342	2.51
ASP_223	2.45
ASP_546	2.32
GLU_196	2.31
GLU_112	2.17
ASP_208	2.04
GLU_369	1.97
ASP_387	1.93
GLU_409	1.59
GLU_510	1.09
HIS_500	1.08
ASP_121	0.53
ASP_153	0.16
HIS_482	-0.63
ASP_437	-0.7
ASP_226	-0.81
ASP_389	-0.87
HIS_480	-0.98
ASP_325	-1.18
GLU_078	-1.89
ASP_44	-2.36
GLU_201	-2.87
ASP_359	-4.01
ASP_438	-5.06
ASP_419	-5.28
HIS_186	-7.46
ASP_232	-9.88
ASP_114	-10
ASP_508	-10
GLU_483	-10
HIS_041	-10
HIS_478	-10

## Sheet: KB2+_HssACt_4CLU
Residue	pKa
NTE_1	7.54
LYS_5	11.51
GLU_6	3.83
GLU_7	4.58
ASP_10	1.61
ARG_15	14.35
HIS_19	-7.96
ASP_22	0.59
TYR_26	17.8
HIS_28	7.52
GLU_32	4.06
ARG_33	18.32
ASP_37	2.7
TYR_38	15.8
ASP_40	-0.95
ASP_47	-2.48
GLU_56	3.69
LYS_57	10.52
TYR_63	12.33
ASP_65	3.98
ARG_66	12.91
GLU_69	5.83
GLU_73	4.97
TYR_77	10.77
HIS_78	2.24
GLU_84	3.92
LYS_85	13.87
ASP_92	-10
LYS_95	6.84
ASP_99	5.07
ARG_106	15.72
GLU_108	3.73
ARG_109	13.84
LYS_110	10.32
LYS_113	10.36
LYS_121	10.28
CYS_122	20
GLU_125	1.96
HIS_127	7.15
GLU_131	5.31
ASP_140	3.31
ARG_142	12.74
LYS_144	10.13
HIS_151	6.48
ASP_159	-4.29
GLU_160	4.53
HIS_162	7.48
HIS_164	-3.95
ASP_173	3.05
ASP_174	0.02
ARG_176	15.28
ASP_186	0.22
CYS_193	20
CYS_197	20
ASP_198	1.42
ARG_199	12.26
GLU_203	4.9
GLU_205	4.46
ASP_209	4.05
ARG_211	12.64
LYS_214	14.1
LYS_219	10.98
ASP_227	4.24
GLU_228	4.63
LYS_232	10.7
CYS_233	19.8
HIS_238	7.23
TYR_239	13.89
TYR_240	17.62
GLU_244	3.66
HIS_245	6
LYS_246	11.03
ARG_250	20
LYS_256	10.38
ASP_258	2.97
GLU_260	4.61
GLU_262	5.15
LYS_267	11.72
TYR_268	19.7
GLU_271	3.71
LYS_275	10.87
ASP_278	5.88
LYS_280	10.74
TYR_285	10.89
GLU_288	6.64
ARG_290	13.75
GLU_302	4.7
ASP_303	2.33
ASP_305	19.16
LYS_306	11.53
GLU_308	3.35
GLU_309	-2.26
ASP_316	4.95
TYR_318	20
HIS_320	7.77
LYS_326	11.43
LYS_334	20
ASP_339	14.63
LYS_340	10.84
CYS_342	20
CYS_346	20
GLU_353	12.01
LYS_354	15.5
ASP_357	3.02
GLU_358	1.01
HIS_361	8.59
GLU_364	4.84
CYS_365	20
ASP_368	1.99
ASP_371	6.43
CYS_373	20
HIS_377	6.41
LYS_378	14.55
CYS_393	20
HIS_398	-7.08
ARG_401	20
HIS_402	5.38
GLU_403	-10
TYR_404	19.4
LYS_410	13.17
ARG_416	16.98
TYR_420	9.84
TYR_421	20
CYS_427	20
ASP_428	-10
TYR_432	12.72
TYR_440	10.13
LYS_443	10.48
GLU_444	4.84
LYS_447	14.67
LYS_448	11.62
LYS_451	8.3
ASP_455	-0.61
TYR_460	17.75
TYR_462	16.16
ARG_465	12.83
CTE_466	3.7

## Sheet: KB2+_HssACt_4CLF
Residue	pKa
NTE_1	7.54
LYS_5	11.56
GLU_6	2.54
GLU_7	4.06
ASP_10	-1.42
ARG_15	16.03
HIS_19	-8.43
ASP_22	0.63
TYR_26	18.25
HIS_28	6.84
GLU_32	5.04
ARG_33	17.13
ASP_37	3.33
TYR_38	14.18
ASP_40	-2.39
ASP_47	-4.07
GLU_56	2.26
LYS_57	8.86
TYR_63	12.4
ASP_65	4.1
ARG_66	12.78
GLU_69	5.54
GLU_73	4.77
TYR_77	10.7
HIS_78	5.08
GLU_84	3.65
LYS_85	13.5
ASP_92	-10
LYS_95	10.14
ASP_99	-4.62
ARG_106	15.23
GLU_108	3.81
ARG_109	13.56
LYS_110	10.3
LYS_113	10.4
LYS_121	11.11
CYS_122	20
GLU_125	2.04
HIS_127	-0.37
GLU_131	4.88
ASP_140	3.53
ARG_142	12.91
LYS_144	11.44
HIS_151	7.17
ASP_159	-4.57
GLU_160	4.53
HIS_162	12.23
HIS_164	-2.99
ASP_173	4.24
ASP_174	1.11
ARG_176	19.57
ASP_186	1.61
CYS_193	20
CYS_197	20
ASP_198	1.59
ARG_199	13.1
GLU_203	3.79
GLU_205	5.06
ASP_209	4.29
ARG_211	12.4
LYS_214	14.15
LYS_219	10.02
ASP_227	4.2
GLU_228	4.42
LYS_232	10.7
CYS_233	19.88
HIS_238	7.58
TYR_239	13.32
TYR_240	17.28
GLU_244	4.21
HIS_245	5.92
LYS_246	11.13
ARG_250	20
CYS_253	14.45
LYS_256	9.61
ASP_258	2.88
GLU_260	4.87
GLU_262	5.17
LYS_267	11.29
TYR_268	19.89
GLU_271	1.49
LYS_275	11.32
ASP_278	5.98
LYS_280	10.94
TYR_285	11.32
GLU_288	1.17
ARG_290	18.62
GLU_302	1.86
ASP_303	1.74
ASP_305	19.3
LYS_306	13.31
GLU_308	3.09
GLU_309	-0.64
ASP_316	5.23
TYR_318	20
HIS_320	7.71
LYS_326	11.57
LYS_334	20
ASP_339	-0.43
LYS_340	10.88
CYS_342	20
CYS_346	20
GLU_353	4.34
LYS_354	10.28
ASP_357	3.78
GLU_358	5.91
HIS_361	8.21
GLU_364	2.36
CYS_365	20
ASP_368	1.5
ASP_371	5.42
CYS_373	20
HIS_377	6.91
LYS_378	11.41
CYS_393	20
HIS_398	-6.86
ARG_401	20
HIS_402	5.61
GLU_403	-10
TYR_404	20
LYS_410	14.57
ARG_416	15.36
TYR_420	9.83
TYR_421	20
CYS_427	20
ASP_428	-10
TYR_432	12.81
TYR_440	10.46
LYS_443	10.7
GLU_444	4.74
LYS_447	10.98
LYS_448	10.54
LYS_451	10.2
ASP_455	2.86
TYR_460	17.08
TYR_462	16.96
ARG_465	13.36
GLU_467	5.49
LYS_468	11.92
CTE_468	3.22

## Sheet: KB2+_SssACt
Residue	pKa
NTE_1	7.51
LYS_5	11.43
ASP_7	4.23
GLU_9	4.53
GLU_11	5.64
ASP_12	3.6
TYR_14	13.84
LYS_15	12.81
LYS_18	12.52
HIS_22	-10
ASP_25	0.5
TYR_29	20
ASP_35	4.54
TYR_38	17.67
GLU_40	2.93
HIS_43	3.8
ASP_50	6.63
GLU_59	3.11
LYS_60	9.93
LYS_66	10.75
LYS_67	10.56
TYR_69	12.89
ASP_72	3.5
GLU_73	6.63
ARG_76	13.84
TYR_81	20
GLU_84	5.97
HIS_88	5.82
ASP_91	7.8
ASP_95	-10
TYR_99	20
ASP_102	0.75
GLU_111	4.4
ARG_112	12.34
GLU_117	4.9
LYS_124	12.62
CYS_125	20
ASP_131	3.93
CYS_133	20
ARG_136	12.72
GLU_137	4.15
GLU_139	3.68
CYS_142	18.73
LYS_145	10.42
LYS_147	18.02
LYS_154	10.38
LYS_157	10.82
ASP_162	2.65
GLU_163	5.74
TYR_167	18.1
ARG_173	13.44
ASP_176	1.69
GLU_177	-3.31
ARG_179	10.41
GLU_182	-3.09
GLU_198	3.99
CYS_200	20
GLU_201	2.02
ARG_202	12.05
ASP_203	3.54
ASP_208	2.16
GLU_211	4.5
GLU_213	4.4
ARG_214	12.94
LYS_217	10.23
ARG_219	13.62
TYR_220	9.6
LYS_222	10.95
ARG_223	12.57
GLU_224	2.3
GLU_230	4.33
LYS_231	11.03
TYR_232	20
ASP_234	5.29
GLU_241	4.46
HIS_242	7.09
GLU_243	5.23
LYS_244	10.8
ARG_247	12.76
ASP_248	3.76
CYS_249	16.13
ARG_251	20
ARG_252	18.29
ARG_255	13.24
GLU_261	4.98
GLU_263	3.84
LYS_264	11.26
ARG_267	17.84
TYR_269	20
LYS_272	10.06
LYS_277	11.64
ASP_279	-3.62
ASP_280	5.62
ASP_281	4.26
GLU_285	4.32
TYR_286	11.15
GLU_289	1.35
ARG_291	16.86
LYS_303	11.59
GLU_306	2.34
ASP_308	5.22
GLU_310	3.13
CYS_312	20
HIS_316	-0.77
LYS_328	10.67
HIS_329	2.41
HIS_330	4.75
ARG_332	14.23
LYS_335	20
ASP_340	0
LYS_341	11.22
CYS_343	20
CYS_347	20
ASP_354	1.03
LYS_355	19.46
ARG_356	14.94
GLU_357	3.14
ASP_358	0.54
GLU_359	-8.01
HIS_362	5.44
TYR_368	11.36
HIS_371	5.78
ASP_372	-0.75
CYS_374	20
LYS_376	13.72
GLU_377	5.53
ARG_379	12.55
LYS_382	10.84
CYS_395	20
HIS_400	-7.47
ARG_403	20
HIS_404	0.43
GLU_405	-7.64
TYR_406	20
ARG_411	12.78
LYS_412	19.69
ARG_418	13.8
HIS_422	2.4
TYR_423	20
CYS_429	20
ASP_430	-9.67
GLU_432	1.56
CYS_434	20
TYR_435	10.33
TYR_436	12.01
LYS_438	9.48
TYR_443	16.52
GLU_446	5.11
LYS_449	10.72
LYS_450	10.76
LYS_453	10.45
LYS_456	10.03
TYR_462	13.21
LYS_468	10.36
LYS_475	10.8
GLU_481	4.53
ARG_482	12.9
GLU_483	3.9
GLU_484	3.87
TYR_486	10.2
ARG_491	16.7
GLU_492	2.3
LYS_493	10.99
GLU_494	3.24
GLU_496	4.51
TYR_498	20
LYS_503	11.31
GLU_507	5.18
ARG_509	11.36
HIS_513	5.64
LYS_514	10.46
TYR_516	10.89
TYR_522	14.66
GLU_523	4.22
TYR_528	9.24
LYS_530	9.56
ARG_532	13.08
GLU_536	1.12
TYR_539	8.48
ARG_540	12.58
LYS_543	17.1
GLU_544	4.74
ARG_547	12.25
GLU_552	-0.01
LYS_555	11.02
ASP_557	4.51
LYS_559	10.49
TYR_563	18.11
