# Supplementary material for: Soluble adenylyl cyclase in nonmammalian sperm is directly controlled by pH, not by HCO3− or Ca2+
Source: Proc Natl Acad Sci U S A. 2026 Jan 27;123(5):e2505026123. doi: 10.1073/pnas.2505026123 (PMC12867704; doi:10.1073/pnas.2505026123)
Supplement: Supplementary file 4 — Dataset S03 (XLSX) [file pnas.2505026123.sd03.xlsx]

## Sheet: notes
Data for Figure 4 from Kendall et al., PNAS, 2025, "Soluble adenylyl cyclase (sAC) in non-mammalian sperm is directly controlled by pH, not HCO3- or Ca2+."
The first three sheets contain the data for Figures 4A&B, 4C&D, and 4E&B, respectively.
For each nominal pH value, measurements were averaged over the following pH intervals:
	pH 6.7 → [6.7, 6.8]
	pH 7.0 → [6.9, 7.0]
	pH 7.3 → 7.3 (single value)
	pH 8.0 → [7.9, 8.0]
The calculations for "turnover number" are detailed in a comment on the cell.
The last sheet contains the results from the statistical analyses. Significance of each mutant versus wild-type combination at each pH was assessed using the Mann–Whitney U test, followed by Benjamini–Hochberg correction to control the false discovery rate.

## Sheet: H222
sample	Metal	pH	[sAC]	Dilution of quenched assay	cAMP				Turnover number			Turnover number
			M		pmol			Number of technical replicates	mol cAMP x mol sAC^-1 x s^-1			Number of technical replicates
					Technical replicate	Mean	Standard Deviation		Technical replicate	Mean	Standard Deviation
H222A	Mg	6.7	7.42e-10	1	0.816	1.095	0.513851	3	0.0458221	0.0614892	0.0288551	3
H222A	Mg	6.7	7.42e-10	1	0.781	1.095	0.513851	3	0.0438567	0.0614892	0.0288551	3
H222A	Mg	6.7	7.42e-10	1	1.688	1.095	0.513851	3	0.0947889	0.0614892	0.0288551	3
H222A	Mg	7	7.42e-10	1	0.756	1.03333	0.368139	3	0.0424528	0.0580264	0.0206727	3
H222A	Mg	7	7.42e-10	1	0.893	1.03333	0.368139	3	0.050146	0.0580264	0.0206727	3
H222A	Mg	7	7.42e-10	1	1.451	1.03333	0.368139	3	0.0814802	0.0580264	0.0206727	3
H222A	Mg	7.3	7.42e-10	1	0.654	0.678	0.0222711	3	0.0367251	0.0380728	0.00125062	3
H222A	Mg	7.3	7.42e-10	1	0.698	0.678	0.0222711	3	0.0391959	0.0380728	0.00125062	3
H222A	Mg	7.3	7.42e-10	1	0.682	0.678	0.0222711	3	0.0382974	0.0380728	0.00125062	3
H222A	Mg	8	7.42e-10	1	1.242	1.51733	0.562083	3	0.0697439	0.0852052	0.0315635	3
H222A	Mg	8	7.42e-10	1	1.146	1.51733	0.562083	3	0.0643531	0.0852052	0.0315635	3
H222A	Mg	8	7.42e-10	1	2.164	1.51733	0.562083	3	0.121518	0.0852052	0.0315635	3
H222A	Mn	6.7	7.42e-10	100	0.027	0.500286	0.711783	7	0.151617	0.598607	0.611284	7
H222A	Mn	6.7	7.42e-10	100	0.035	0.500286	0.711783	7	0.196541	0.598607	0.611284	7
H222A	Mn	6.7	7.42e-10	10	1.539	0.500286	0.711783	7	0.864218	0.598607	0.611284	7
H222A	Mn	6.7	7.42e-10	10	1.523	0.500286	0.711783	7	0.855234	0.598607	0.611284	7
H222A	Mn	6.7	7.42e-10	100	0.316	0.500286	0.711783	7	1.77448	0.598607	0.611284	7
H222A	Mn	6.7	7.42e-10	100	0.027	0.500286	0.711783	7	0.151617	0.598607	0.611284	7
H222A	Mn	6.7	7.42e-10	100	0.035	0.500286	0.711783	7	0.196541	0.598607	0.611284	7
H222A	Mn	7	7.42e-10	100	0.228	2.0998	2.23025	5	1.28032	2.67913	1.70845	5
H222A	Mn	7	7.42e-10	100	0.268	2.0998	2.23025	5	1.50494	2.67913	1.70845	5
H222A	Mn	7	7.42e-10	10	4.186	2.0998	2.23025	5	2.35063	2.67913	1.70845	5
H222A	Mn	7	7.42e-10	10	4.829	2.0998	2.23025	5	2.7117	2.67913	1.70845	5
H222A	Mn	7	7.42e-10	100	0.988	2.0998	2.23025	5	5.54807	2.67913	1.70845	5
H222A	Mn	7.3	7.42e-10	100	0.045	1.0456	1.12243	5	0.252695	1.31997	1.18314	5
H222A	Mn	7.3	7.42e-10	100	0.096	1.0456	1.12243	5	0.539084	1.31997	1.18314	5
H222A	Mn	7.3	7.42e-10	10	2.338	1.0456	1.12243	5	1.31289	1.31997	1.18314	5
H222A	Mn	7.3	7.42e-10	10	2.165	1.0456	1.12243	5	1.21575	1.31997	1.18314	5
H222A	Mn	7.3	7.42e-10	100	0.584	1.0456	1.12243	5	3.27942	1.31997	1.18314	5
H222A	Mn	8	7.42e-10	100	2.769	14.9142	14.1457	4	15.5492	15.2686	0.836177	4
H222A	Mn	8	7.42e-10	100	2.687	14.9142	14.1457	4	15.0887	15.2686	0.836177	4
H222A	Mn	8	7.42e-10	10	28.873	14.9142	14.1457	4	16.2135	15.2686	0.836177	4
H222A	Mn	8	7.42e-10	10	25.328	14.9142	14.1457	4	14.2228	15.2686	0.836177	4
H222N	Mg	6.7	1.05e-09	1	0.831	0.970667	0.311908	3	0.0329762	0.0385185	0.0123773	3
H222N	Mg	6.7	1.05e-09	1	0.753	0.970667	0.311908	3	0.029881	0.0385185	0.0123773	3
H222N	Mg	6.7	1.05e-09	1	1.328	0.970667	0.311908	3	0.0526984	0.0385185	0.0123773	3
H222N	Mg	7	1.05e-09	1	0.864	0.909667	0.118306	3	0.0342857	0.0360979	0.00469469	3
H222N	Mg	7	1.05e-09	1	0.821	0.909667	0.118306	3	0.0325794	0.0360979	0.00469469	3
H222N	Mg	7	1.05e-09	1	1.044	0.909667	0.118306	3	0.0414286	0.0360979	0.00469469	3
H222N	Mg	7.3	1.05e-09	1	0.761	0.715	0.03995	3	0.0301984	0.028373	0.00158532	3
H222N	Mg	7.3	1.05e-09	1	0.695	0.715	0.03995	3	0.0275794	0.028373	0.00158532	3
H222N	Mg	7.3	1.05e-09	1	0.689	0.715	0.03995	3	0.0273413	0.028373	0.00158532	3
H222N	Mg	8	1.05e-09	1	1.101	1.26833	0.368675	3	0.0436905	0.0503307	0.01463	3
H222N	Mg	8	1.05e-09	1	1.013	1.26833	0.368675	3	0.0401984	0.0503307	0.01463	3
H222N	Mg	8	1.05e-09	1	1.691	1.26833	0.368675	3	0.0671032	0.0503307	0.01463	3
H222N	Mn	6.7	1.05e-09	100	0.016	0.3276	0.552762	5	0.0634921	0.379286	0.518182	5
H222N	Mn	6.7	1.05e-09	10	1.289	0.3276	0.552762	5	0.511508	0.379286	0.518182	5
H222N	Mn	6.7	1.05e-09	100	0.311	0.3276	0.552762	5	1.23413	0.379286	0.518182	5
H222N	Mn	6.7	1.05e-09	100	0.006	0.3276	0.552762	5	0.0238095	0.379286	0.518182	5
H222N	Mn	6.7	1.05e-09	100	0.016	0.3276	0.552762	5	0.0634921	0.379286	0.518182	5
H222N	Mn	7	1.05e-09	100	0.154	1.261	1.73863	4	0.611111	1.5879	1.24783	4
H222N	Mn	7	1.05e-09	100	0.215	1.261	1.73863	4	0.853175	1.5879	1.24783	4
H222N	Mn	7	1.05e-09	10	3.826	1.261	1.73863	4	1.51825	1.5879	1.24783	4
H222N	Mn	7	1.05e-09	100	0.849	1.261	1.73863	4	3.36905	1.5879	1.24783	4
H222N	Mn	7.3	1.05e-09	100	0.029	0.63575	0.885885	4	0.115079	0.804067	0.852004	4
H222N	Mn	7.3	1.05e-09	100	0.081	0.63575	0.885885	4	0.321429	0.804067	0.852004	4
H222N	Mn	7.3	1.05e-09	10	1.925	0.63575	0.885885	4	0.763889	0.804067	0.852004	4
H222N	Mn	7.3	1.05e-09	100	0.508	0.63575	0.885885	4	2.01587	0.804067	0.852004	4
H222N	Mn	8	1.05e-09	100	2.849	17.44	25.2048	3	11.3056	13.7968	4.04991	3
H222N	Mn	8	1.05e-09	100	2.927	17.44	25.2048	3	11.6151	13.7968	4.04991	3
H222N	Mn	8	1.05e-09	10	46.544	17.44	25.2048	3	18.4698	13.7968	4.04991	3
H222R	Mg	6.7	2.02e-09	1	0.881	1.19333	0.575083	3	0.0181724	0.024615	0.0118623	3
H222R	Mg	6.7	2.02e-09	1	0.842	1.19333	0.575083	3	0.017368	0.024615	0.0118623	3
H222R	Mg	6.7	2.02e-09	1	1.857	1.19333	0.575083	3	0.0383045	0.024615	0.0118623	3
H222R	Mg	7	2.02e-09	1	1.051	1.28433	0.375929	3	0.021679	0.026492	0.0077543	3
H222R	Mg	7	2.02e-09	1	1.084	1.28433	0.375929	3	0.0223597	0.026492	0.0077543	3
H222R	Mg	7	2.02e-09	1	1.718	1.28433	0.375929	3	0.0354373	0.026492	0.0077543	3
H222R	Mg	7.3	2.02e-09	1	0.892	0.881333	0.0459384	3	0.0183993	0.0181793	0.000947574	3
H222R	Mg	7.3	2.02e-09	1	0.921	0.881333	0.0459384	3	0.0189975	0.0181793	0.000947574	3
H222R	Mg	7.3	2.02e-09	1	0.831	0.881333	0.0459384	3	0.0171411	0.0181793	0.000947574	3
H222R	Mg	8	2.02e-09	1	2.58	3.96	1.8698	3	0.0532178	0.0816832	0.0385684	3
H222R	Mg	8	2.02e-09	1	3.212	3.96	1.8698	3	0.0662541	0.0816832	0.0385684	3
H222R	Mg	8	2.02e-09	1	6.088	3.96	1.8698	3	0.125578	0.0816832	0.0385684	3
H222R	Mn	6.7	2.02e-09	100	0.361	2.677	2.86526	5	0.744637	1.2283	0.685817	5
H222R	Mn	6.7	2.02e-09	100	0.313	2.677	2.86526	5	0.645627	1.2283	0.685817	5
H222R	Mn	6.7	2.02e-09	10	5.419	2.677	2.86526	5	1.11778	1.2283	0.685817	5
H222R	Mn	6.7	2.02e-09	10	6.145	2.677	2.86526	5	1.26753	1.2283	0.685817	5
H222R	Mn	6.7	2.02e-09	100	1.147	2.677	2.86526	5	2.36592	1.2283	0.685817	5
H222R	Mn	7	2.02e-09	100	1.489	9.973	10.0901	5	3.07137	5.03263	2.82052	5
H222R	Mn	7	2.02e-09	100	1.685	9.973	10.0901	5	3.47566	5.03263	2.82052	5
H222R	Mn	7	2.02e-09	100	4.84	9.973	10.0901	5	9.9835	5.03263	2.82052	5
H222R	Mn	7	2.02e-09	10	21.32	9.973	10.0901	5	4.39769	5.03263	2.82052	5
H222R	Mn	7	2.02e-09	10	20.531	9.973	10.0901	5	4.23494	5.03263	2.82052	5
H222R	Mn	7.3	2.02e-09	100	0.915	6.3846	6.51092	5	1.88738	3.18601	1.9455	5
H222R	Mn	7.3	2.02e-09	100	0.93	6.3846	6.51092	5	1.91832	3.18601	1.9455	5
H222R	Mn	7.3	2.02e-09	10	13.484	6.3846	6.51092	5	2.78135	3.18601	1.9455	5
H222R	Mn	7.3	2.02e-09	10	13.405	6.3846	6.51092	5	2.76506	3.18601	1.9455	5
H222R	Mn	7.3	2.02e-09	100	3.189	6.3846	6.51092	5	6.57797	3.18601	1.9455	5
H222R	Mn	8	2.02e-09	100	11.045	60.4597	56.564	4	22.7826	23.1804	1.24253	4
H222R	Mn	8	2.02e-09	100	12.03	60.4597	56.564	4	24.8144	23.1804	1.24253	4
H222R	Mn	8	2.02e-09	10	105.887	60.4597	56.564	4	21.8414	23.1804	1.24253	4
H222R	Mn	8	2.02e-09	10	112.877	60.4597	56.564	4	23.2832	23.1804	1.24253	4
wt	Mg	6.7	1.7e-09	1	1.446	1.10656	0.374123	9	0.0354412	0.0262139	0.00900927	9
wt	Mg	6.7	1.7e-09	1	1.512	1.10656	0.374123	9	0.0370588	0.0262139	0.00900927	9
wt	Mg	6.7	2.31e-09	1	1.326	1.10656	0.374123	9	0.0239177	0.0262139	0.00900927	9
wt	Mg	6.7	2.31e-09	1	1.294	1.10656	0.374123	9	0.0233405	0.0262139	0.00900927	9
wt	Mg	6.7	1.54e-09	1	0.818	1.10656	0.374123	9	0.022132	0.0262139	0.00900927	9
wt	Mg	6.7	1.54e-09	1	0.768	1.10656	0.374123	9	0.0207792	0.0262139	0.00900927	9
wt	Mg	6.7	1.54e-09	1	1.483	1.10656	0.374123	9	0.0401245	0.0262139	0.00900927	9
wt	Mg	6.8	1.65e-09	1	0.731	1.10656	0.374123	9	0.0184596	0.0262139	0.00900927	9
wt	Mg	6.8	1.65e-09	1	0.581	1.10656	0.374123	9	0.0146717	0.0262139	0.00900927	9
wt	Mg	6.9	1.65e-09	1	0.765	1.18011	0.3321	9	0.0193182	0.0280053	0.00799098	9
wt	Mg	6.9	1.65e-09	1	0.698	1.18011	0.3321	9	0.0176263	0.0280053	0.00799098	9
wt	Mg	7	1.7e-09	1	1.509	1.18011	0.3321	9	0.0369853	0.0280053	0.00799098	9
wt	Mg	7	1.7e-09	1	1.283	1.18011	0.3321	9	0.0314461	0.0280053	0.00799098	9
wt	Mg	7	2.31e-09	1	1.454	1.18011	0.3321	9	0.0262266	0.0280053	0.00799098	9
wt	Mg	7	2.31e-09	1	1.381	1.18011	0.3321	9	0.0249098	0.0280053	0.00799098	9
wt	Mg	7	1.54e-09	1	1.048	1.18011	0.3321	9	0.028355	0.0280053	0.00799098	9
wt	Mg	7	1.54e-09	1	0.911	1.18011	0.3321	9	0.0246483	0.0280053	0.00799098	9
wt	Mg	7	1.54e-09	1	1.572	1.18011	0.3321	9	0.0425325	0.0280053	0.00799098	9
wt	Mg	7.3	1.65e-09	1	0.674	0.997556	0.28743	9	0.0170202	0.023636	0.00647288	9
wt	Mg	7.3	1.65e-09	1	0.738	0.997556	0.28743	9	0.0186364	0.023636	0.00647288	9
wt	Mg	7.3	1.7e-09	1	1.498	0.997556	0.28743	9	0.0367157	0.023636	0.00647288	9
wt	Mg	7.3	1.7e-09	1	1.26	0.997556	0.28743	9	0.0308824	0.023636	0.00647288	9
wt	Mg	7.3	2.31e-09	1	1.287	0.997556	0.28743	9	0.0232143	0.023636	0.00647288	9
wt	Mg	7.3	2.31e-09	1	0.999	0.997556	0.28743	9	0.0180195	0.023636	0.00647288	9
wt	Mg	7.3	1.54e-09	1	0.929	0.997556	0.28743	9	0.0251353	0.023636	0.00647288	9
wt	Mg	7.3	1.54e-09	1	0.807	0.997556	0.28743	9	0.0218344	0.023636	0.00647288	9
wt	Mg	7.3	1.54e-09	1	0.786	0.997556	0.28743	9	0.0212662	0.023636	0.00647288	9
wt	Mg	7.9	1.65e-09	1	1.484	2.56189	0.669534	9	0.0374747	0.0610657	0.0170318	9
wt	Mg	7.9	1.65e-09	1	1.474	2.56189	0.669534	9	0.0372222	0.0610657	0.0170318	9
wt	Mg	8	1.7e-09	1	3.176	2.56189	0.669534	9	0.0778431	0.0610657	0.0170318	9
wt	Mg	8	1.7e-09	1	2.589	2.56189	0.669534	9	0.0634559	0.0610657	0.0170318	9
wt	Mg	8	2.31e-09	1	2.87	2.56189	0.669534	9	0.0517677	0.0610657	0.0170318	9
wt	Mg	8	2.31e-09	1	3.143	2.56189	0.669534	9	0.0566919	0.0610657	0.0170318	9
wt	Mg	8	1.54e-09	1	2.867	2.56189	0.669534	9	0.0775703	0.0610657	0.0170318	9
wt	Mg	8	1.54e-09	1	2.351	2.56189	0.669534	9	0.0636093	0.0610657	0.0170318	9
wt	Mg	8	1.54e-09	1	3.103	2.56189	0.669534	9	0.0839556	0.0610657	0.0170318	9
wt	Mn	6.7	1.7e-09	10	7.53	2.78536	3.0845	11	1.84559	1.44546	0.343977	11
wt	Mn	6.7	1.7e-09	10	7.086	2.78536	3.0845	11	1.73676	1.44546	0.343977	11
wt	Mn	6.7	1.7e-09	100	0.648	2.78536	3.0845	11	1.58824	1.44546	0.343977	11
wt	Mn	6.7	1.7e-09	100	0.634	2.78536	3.0845	11	1.55392	1.44546	0.343977	11
wt	Mn	6.7	2.31e-09	100	0.664	2.78536	3.0845	11	1.19769	1.44546	0.343977	11
wt	Mn	6.7	2.31e-09	100	0.603	2.78536	3.0845	11	1.08766	1.44546	0.343977	11
wt	Mn	6.7	2.31e-09	10	6.17	2.78536	3.0845	11	1.11291	1.44546	0.343977	11
wt	Mn	6.7	1.54e-09	100	0.439	2.78536	3.0845	11	1.18777	1.44546	0.343977	11
wt	Mn	6.7	1.54e-09	100	0.373	2.78536	3.0845	11	1.0092	1.44546	0.343977	11
wt	Mn	6.7	1.54e-09	10	5.743	2.78536	3.0845	11	1.55384	1.44546	0.343977	11
wt	Mn	6.7	1.54e-09	100	0.749	2.78536	3.0845	11	2.02652	1.44546	0.343977	11
wt	Mn	7	1.7e-09	100	1.858	4.06375	5.91103	8	4.55392	4.68739	0.75081	8
wt	Mn	7	1.7e-09	100	1.783	4.06375	5.91103	8	4.3701	4.68739	0.75081	8
wt	Mn	7	2.31e-09	100	2.266	4.06375	5.91103	8	4.0873	4.68739	0.75081	8
wt	Mn	7	2.31e-09	100	2.229	4.06375	5.91103	8	4.02056	4.68739	0.75081	8
wt	Mn	7	1.54e-09	100	1.603	4.06375	5.91103	8	4.33712	4.68739	0.75081	8
wt	Mn	7	1.54e-09	100	1.747	4.06375	5.91103	8	4.72673	4.68739	0.75081	8
wt	Mn	7	1.54e-09	10	18.677	4.06375	5.91103	8	5.0533	4.68739	0.75081	8
wt	Mn	7	1.54e-09	100	2.347	4.06375	5.91103	8	6.35011	4.68739	0.75081	8
wt	Mn	7.3	1.65e-09	1000	0.014	5.65277	7.3635	13	0.353535	2.91746	1.19457	13
wt	Mn	7.3	1.65e-09	1000	0.059	5.65277	7.3635	13	1.4899	2.91746	1.19457	13
wt	Mn	7.3	1.7e-09	10	18.565	5.65277	7.3635	13	4.55025	2.91746	1.19457	13
wt	Mn	7.3	1.7e-09	10	17.106	5.65277	7.3635	13	4.19265	2.91746	1.19457	13
wt	Mn	7.3	1.7e-09	100	1.45	5.65277	7.3635	13	3.55392	2.91746	1.19457	13
wt	Mn	7.3	1.7e-09	100	1.342	5.65277	7.3635	13	3.28922	2.91746	1.19457	13
wt	Mn	7.3	2.31e-09	100	1.403	5.65277	7.3635	13	2.53066	2.91746	1.19457	13
wt	Mn	7.3	2.31e-09	100	1.287	5.65277	7.3635	13	2.32143	2.91746	1.19457	13
wt	Mn	7.3	2.31e-09	10	14.429	5.65277	7.3635	13	2.60263	2.91746	1.19457	13
wt	Mn	7.3	1.54e-09	100	0.869	5.65277	7.3635	13	2.35119	2.91746	1.19457	13
wt	Mn	7.3	1.54e-09	100	0.953	5.65277	7.3635	13	2.57846	2.91746	1.19457	13
wt	Mn	7.3	1.54e-09	10	14.456	5.65277	7.3635	13	3.91126	2.91746	1.19457	13
wt	Mn	7.3	1.54e-09	100	1.553	5.65277	7.3635	13	4.20184	2.91746	1.19457	13
wt	Mn	7.9	1.65e-09	1000	0.687	19.3452	26.5436	9	17.3485	28.9181	6.13085	9
wt	Mn	7.9	1.65e-09	1000	1.052	19.3452	26.5436	9	26.5657	28.9181	6.13085	9
wt	Mn	8	1.7e-09	100	13.588	19.3452	26.5436	9	33.3039	28.9181	6.13085	9
wt	Mn	8	1.7e-09	100	13.755	19.3452	26.5436	9	33.7132	28.9181	6.13085	9
wt	Mn	8	2.31e-09	100	14.021	19.3452	26.5436	9	25.2904	28.9181	6.13085	9
wt	Mn	8	2.31e-09	100	16.752	19.3452	26.5436	9	30.2165	28.9181	6.13085	9
wt	Mn	8	1.54e-09	100	13.583	19.3452	26.5436	9	36.7505	28.9181	6.13085	9
wt	Mn	8	1.54e-09	100	12.253	19.3452	26.5436	9	33.1521	28.9181	6.13085	9
wt	Mn	8	1.54e-09	10	88.416	19.3452	26.5436	9	23.9221	28.9181	6.13085	9

## Sheet: K117
sample	Metal	pH	[sAC]	Dilution of quenched assay	cAMP				Turnover number			Turnover number
			M		pmol			Number of technical replicates	mol cAMP x mol sAC^-1 x s^-1			Number of technical replicates
					Technical replicate	Mean	Standard Deviation		Technical replicate	Mean	Standard Deviation
K117A	Mg	6.7	1.02e-09	1	1.492	1.42167	0.0725971	3	0.0609477	0.0580746	0.00296557	3
K117A	Mg	6.7	1.02e-09	1	1.426	1.42167	0.0725971	3	0.0582516	0.0580746	0.00296557	3
K117A	Mg	6.7	1.02e-09	1	1.347	1.42167	0.0725971	3	0.0550245	0.0580746	0.00296557	3
K117A	Mg	7	1.02e-09	1	1.253	1.298	0.0423202	3	0.0511846	0.0530229	0.00172877	3
K117A	Mg	7	1.02e-09	1	1.337	1.298	0.0423202	3	0.054616	0.0530229	0.00172877	3
K117A	Mg	7	1.02e-09	1	1.304	1.298	0.0423202	3	0.053268	0.0530229	0.00172877	3
K117A	Mg	7.3	1.02e-09	1	1.226	1.033	0.273512	3	0.0500817	0.0421977	0.0111729	3
K117A	Mg	7.3	1.02e-09	1	1.153	1.033	0.273512	3	0.0470997	0.0421977	0.0111729	3
K117A	Mg	7.3	1.02e-09	1	0.72	1.033	0.273512	3	0.0294118	0.0421977	0.0111729	3
K117A	Mg	8	1.02e-09	1	0.764	0.742333	0.0924247	3	0.0312092	0.0303241	0.00377552	3
K117A	Mg	8	1.02e-09	1	0.822	0.742333	0.0924247	3	0.0335784	0.0303241	0.00377552	3
K117A	Mg	8	1.02e-09	1	0.641	0.742333	0.0924247	3	0.0261846	0.0303241	0.00377552	3
K117A	Mn	6.7	1.02e-09	10	0.67	0.4584	0.285204	5	0.273693	0.402696	0.182397	5
K117A	Mn	6.7	1.02e-09	10	0.684	0.4584	0.285204	5	0.279412	0.402696	0.182397	5
K117A	Mn	6.7	1.02e-09	100	0.134	0.4584	0.285204	5	0.547386	0.402696	0.182397	5
K117A	Mn	6.7	1.02e-09	100	0.159	0.4584	0.285204	5	0.64951	0.402696	0.182397	5
K117A	Mn	6.7	1.02e-09	10	0.645	0.4584	0.285204	5	0.26348	0.402696	0.182397	5
K117A	Mn	7	1.02e-09	10	1.054	0.6624	0.473681	5	0.430556	0.4875	0.108176	5
K117A	Mn	7	1.02e-09	10	0.91	0.6624	0.473681	5	0.371732	0.4875	0.108176	5
K117A	Mn	7	1.02e-09	100	0.151	0.6624	0.473681	5	0.61683	0.4875	0.108176	5
K117A	Mn	7	1.02e-09	100	0.144	0.6624	0.473681	5	0.588235	0.4875	0.108176	5
K117A	Mn	7	1.02e-09	10	1.053	0.6624	0.473681	5	0.430147	0.4875	0.108176	5
K117A	Mn	7.3	1.02e-09	10	0.821	0.5868	0.387494	5	0.335376	0.480882	0.184336	5
K117A	Mn	7.3	1.02e-09	10	0.879	0.5868	0.387494	5	0.359069	0.480882	0.184336	5
K117A	Mn	7.3	1.02e-09	100	0.142	0.5868	0.387494	5	0.580065	0.480882	0.184336	5
K117A	Mn	7.3	1.02e-09	100	0.186	0.5868	0.387494	5	0.759804	0.480882	0.184336	5
K117A	Mn	7.3	1.02e-09	10	0.906	0.5868	0.387494	5	0.370098	0.480882	0.184336	5
K117A	Mn	8	1.02e-09	10	5.12	2.71775	2.53615	4	2.0915	2.07802	0.129141	4
K117A	Mn	8	1.02e-09	10	4.698	2.71775	2.53615	4	1.91912	2.07802	0.129141	4
K117A	Mn	8	1.02e-09	100	0.547	2.71775	2.53615	4	2.23448	2.07802	0.129141	4
K117A	Mn	8	1.02e-09	100	0.506	2.71775	2.53615	4	2.06699	2.07802	0.129141	4
K117N	Mg	6.7	1.32e-09	1	1.467	1.44867	0.103722	3	0.0463068	0.0457281	0.00327407	3
K117N	Mg	6.7	1.32e-09	1	1.337	1.44867	0.103722	3	0.0422033	0.0457281	0.00327407	3
K117N	Mg	6.7	1.32e-09	1	1.542	1.44867	0.103722	3	0.0486742	0.0457281	0.00327407	3
K117N	Mg	7	1.32e-09	1	1.16	1.29533	0.136005	3	0.0366162	0.040888	0.00429308	3
K117N	Mg	7	1.32e-09	1	1.432	1.29533	0.136005	3	0.045202	0.040888	0.00429308	3
K117N	Mg	7	1.32e-09	1	1.294	1.29533	0.136005	3	0.040846	0.040888	0.00429308	3
K117N	Mg	7.3	1.32e-09	1	1.216	1.06367	0.300057	3	0.0383838	0.0335753	0.0094715	3
K117N	Mg	7.3	1.32e-09	1	1.257	1.06367	0.300057	3	0.039678	0.0335753	0.0094715	3
K117N	Mg	7.3	1.32e-09	1	0.718	1.06367	0.300057	3	0.0226641	0.0335753	0.0094715	3
K117N	Mg	8	1.32e-09	1	0.733	0.692	0.139108	3	0.0231376	0.0218434	0.00439103	3
K117N	Mg	8	1.32e-09	1	0.806	0.692	0.139108	3	0.0254419	0.0218434	0.00439103	3
K117N	Mg	8	1.32e-09	1	0.537	0.692	0.139108	3	0.0169508	0.0218434	0.00439103	3
K117N	Mn	6.7	1.32e-09	10	0.693	0.51025	0.239401	4	0.21875	0.289615	0.190223	4
K117N	Mn	6.7	1.32e-09	10	0.485	0.51025	0.239401	4	0.153093	0.289615	0.190223	4
K117N	Mn	6.7	1.32e-09	100	0.181	0.51025	0.239401	4	0.571338	0.289615	0.190223	4
K117N	Mn	6.7	1.32e-09	10	0.682	0.51025	0.239401	4	0.215278	0.289615	0.190223	4
K117N	Mn	7	1.32e-09	10	1.022	0.76375	0.409981	4	0.322601	0.349037	0.0881718	4
K117N	Mn	7	1.32e-09	10	0.961	0.76375	0.409981	4	0.303346	0.349037	0.0881718	4
K117N	Mn	7	1.32e-09	100	0.152	0.76375	0.409981	4	0.479798	0.349037	0.0881718	4
K117N	Mn	7	1.32e-09	10	0.92	0.76375	0.409981	4	0.290404	0.349037	0.0881718	4
K117N	Mn	7.3	1.32e-09	10	0.898	0.6895	0.33946	4	0.28346	0.348327	0.155521	4
K117N	Mn	7.3	1.32e-09	10	0.802	0.6895	0.33946	4	0.253157	0.348327	0.155521	4
K117N	Mn	7.3	1.32e-09	100	0.184	0.6895	0.33946	4	0.580808	0.348327	0.155521	4
K117N	Mn	7.3	1.32e-09	10	0.874	0.6895	0.33946	4	0.275884	0.348327	0.155521	4
K117N	Mn	8	1.32e-09	10	4.799	3.14767	2.30757	3	1.51484	1.47748	0.157555	3
K117N	Mn	8	1.32e-09	10	4.133	3.14767	2.30757	3	1.30461	1.47748	0.157555	3
K117N	Mn	8	1.32e-09	100	0.511	3.14767	2.30757	3	1.61301	1.47748	0.157555	3
K117R	Mg	6.7	1.29e-09	1	1.469	1.44333	0.0309246	3	0.0474483	0.0466193	0.000998858	3
K117R	Mg	6.7	1.29e-09	1	1.452	1.44333	0.0309246	3	0.0468992	0.0466193	0.000998858	3
K117R	Mg	6.7	1.29e-09	1	1.409	1.44333	0.0309246	3	0.0455103	0.0466193	0.000998858	3
K117R	Mg	7	1.29e-09	1	1.111	1.187	0.0707672	3	0.035885	0.0383398	0.00228576	3
K117R	Mg	7	1.29e-09	1	1.251	1.187	0.0707672	3	0.040407	0.0383398	0.00228576	3
K117R	Mg	7	1.29e-09	1	1.199	1.187	0.0707672	3	0.0387274	0.0383398	0.00228576	3
K117R	Mg	7.3	1.29e-09	1	1.123	1.019	0.246075	3	0.0362726	0.0329134	0.00794817	3
K117R	Mg	7.3	1.29e-09	1	1.196	1.019	0.246075	3	0.0386305	0.0329134	0.00794817	3
K117R	Mg	7.3	1.29e-09	1	0.738	1.019	0.246075	3	0.0238372	0.0329134	0.00794817	3
K117R	Mg	8	1.29e-09	1	0.824	0.787667	0.186178	3	0.026615	0.0254414	0.00601351	3
K117R	Mg	8	1.29e-09	1	0.953	0.787667	0.186178	3	0.0307817	0.0254414	0.00601351	3
K117R	Mg	8	1.29e-09	1	0.586	0.787667	0.186178	3	0.0189276	0.0254414	0.00601351	3
K117R	Mn	6.7	1.29e-09	10	0.702	0.53525	0.302491	4	0.226744	0.232477	0.0220561	4
K117R	Mn	6.7	1.29e-09	10	0.668	0.53525	0.302491	4	0.215762	0.232477	0.0220561	4
K117R	Mn	6.7	1.29e-09	100	0.082	0.53525	0.302491	4	0.264858	0.232477	0.0220561	4
K117R	Mn	6.7	1.29e-09	10	0.689	0.53525	0.302491	4	0.222545	0.232477	0.0220561	4
K117R	Mn	7	1.29e-09	10	0.952	0.79025	0.478084	4	0.307494	0.314842	0.0411948	4
K117R	Mn	7	1.29e-09	10	0.998	0.79025	0.478084	4	0.322351	0.314842	0.0411948	4
K117R	Mn	7	1.29e-09	100	0.082	0.79025	0.478084	4	0.264858	0.314842	0.0411948	4
K117R	Mn	7	1.29e-09	10	1.129	0.79025	0.478084	4	0.364664	0.314842	0.0411948	4
K117R	Mn	7.3	1.29e-09	10	0.922	0.648	0.372655	4	0.297804	0.281977	0.0362161	4
K117R	Mn	7.3	1.29e-09	10	0.742	0.648	0.372655	4	0.239664	0.281977	0.0362161	4
K117R	Mn	7.3	1.29e-09	100	0.1	0.648	0.372655	4	0.322997	0.281977	0.0362161	4
K117R	Mn	7.3	1.29e-09	10	0.828	0.648	0.372655	4	0.267442	0.281977	0.0362161	4
K117R	Mn	8	1.29e-09	10	5.865	3.68533	2.9251	3	1.89438	1.54016	0.364588	3
K117R	Mn	8	1.29e-09	10	4.83	3.68533	2.9251	3	1.56008	1.54016	0.364588	3
K117R	Mn	8	1.29e-09	100	0.361	3.68533	2.9251	3	1.16602	1.54016	0.364588	3
wt	Mg	6.7	1.7e-09	1	1.446	1.10656	0.374123	9	0.0354412	0.0262139	0.00900927	9
wt	Mg	6.7	1.7e-09	1	1.512	1.10656	0.374123	9	0.0370588	0.0262139	0.00900927	9
wt	Mg	6.7	2.31e-09	1	1.326	1.10656	0.374123	9	0.0239177	0.0262139	0.00900927	9
wt	Mg	6.7	2.31e-09	1	1.294	1.10656	0.374123	9	0.0233405	0.0262139	0.00900927	9
wt	Mg	6.7	1.54e-09	1	0.818	1.10656	0.374123	9	0.022132	0.0262139	0.00900927	9
wt	Mg	6.7	1.54e-09	1	0.768	1.10656	0.374123	9	0.0207792	0.0262139	0.00900927	9
wt	Mg	6.7	1.54e-09	1	1.483	1.10656	0.374123	9	0.0401245	0.0262139	0.00900927	9
wt	Mg	6.8	1.65e-09	1	0.731	1.10656	0.374123	9	0.0184596	0.0262139	0.00900927	9
wt	Mg	6.8	1.65e-09	1	0.581	1.10656	0.374123	9	0.0146717	0.0262139	0.00900927	9
wt	Mg	6.9	1.65e-09	1	0.765	1.18011	0.3321	9	0.0193182	0.0280053	0.00799098	9
wt	Mg	6.9	1.65e-09	1	0.698	1.18011	0.3321	9	0.0176263	0.0280053	0.00799098	9
wt	Mg	7	1.7e-09	1	1.509	1.18011	0.3321	9	0.0369853	0.0280053	0.00799098	9
wt	Mg	7	1.7e-09	1	1.283	1.18011	0.3321	9	0.0314461	0.0280053	0.00799098	9
wt	Mg	7	2.31e-09	1	1.454	1.18011	0.3321	9	0.0262266	0.0280053	0.00799098	9
wt	Mg	7	2.31e-09	1	1.381	1.18011	0.3321	9	0.0249098	0.0280053	0.00799098	9
wt	Mg	7	1.54e-09	1	1.048	1.18011	0.3321	9	0.028355	0.0280053	0.00799098	9
wt	Mg	7	1.54e-09	1	0.911	1.18011	0.3321	9	0.0246483	0.0280053	0.00799098	9
wt	Mg	7	1.54e-09	1	1.572	1.18011	0.3321	9	0.0425325	0.0280053	0.00799098	9
wt	Mg	7.3	1.65e-09	1	0.674	0.997556	0.28743	9	0.0170202	0.023636	0.00647288	9
wt	Mg	7.3	1.65e-09	1	0.738	0.997556	0.28743	9	0.0186364	0.023636	0.00647288	9
wt	Mg	7.3	1.7e-09	1	1.498	0.997556	0.28743	9	0.0367157	0.023636	0.00647288	9
wt	Mg	7.3	1.7e-09	1	1.26	0.997556	0.28743	9	0.0308824	0.023636	0.00647288	9
wt	Mg	7.3	2.31e-09	1	1.287	0.997556	0.28743	9	0.0232143	0.023636	0.00647288	9
wt	Mg	7.3	2.31e-09	1	0.999	0.997556	0.28743	9	0.0180195	0.023636	0.00647288	9
wt	Mg	7.3	1.54e-09	1	0.929	0.997556	0.28743	9	0.0251353	0.023636	0.00647288	9
wt	Mg	7.3	1.54e-09	1	0.807	0.997556	0.28743	9	0.0218344	0.023636	0.00647288	9
wt	Mg	7.3	1.54e-09	1	0.786	0.997556	0.28743	9	0.0212662	0.023636	0.00647288	9
wt	Mg	7.9	1.65e-09	1	1.484	2.56189	0.669534	9	0.0374747	0.0610657	0.0170318	9
wt	Mg	7.9	1.65e-09	1	1.474	2.56189	0.669534	9	0.0372222	0.0610657	0.0170318	9
wt	Mg	8	1.7e-09	1	3.176	2.56189	0.669534	9	0.0778431	0.0610657	0.0170318	9
wt	Mg	8	1.7e-09	1	2.589	2.56189	0.669534	9	0.0634559	0.0610657	0.0170318	9
wt	Mg	8	2.31e-09	1	2.87	2.56189	0.669534	9	0.0517677	0.0610657	0.0170318	9
wt	Mg	8	2.31e-09	1	3.143	2.56189	0.669534	9	0.0566919	0.0610657	0.0170318	9
wt	Mg	8	1.54e-09	1	2.867	2.56189	0.669534	9	0.0775703	0.0610657	0.0170318	9
wt	Mg	8	1.54e-09	1	2.351	2.56189	0.669534	9	0.0636093	0.0610657	0.0170318	9
wt	Mg	8	1.54e-09	1	3.103	2.56189	0.669534	9	0.0839556	0.0610657	0.0170318	9
wt	Mn	6.7	1.7e-09	10	7.53	2.78536	3.0845	11	1.84559	1.44546	0.343977	11
wt	Mn	6.7	1.7e-09	10	7.086	2.78536	3.0845	11	1.73676	1.44546	0.343977	11
wt	Mn	6.7	1.7e-09	100	0.648	2.78536	3.0845	11	1.58824	1.44546	0.343977	11
wt	Mn	6.7	1.7e-09	100	0.634	2.78536	3.0845	11	1.55392	1.44546	0.343977	11
wt	Mn	6.7	2.31e-09	100	0.664	2.78536	3.0845	11	1.19769	1.44546	0.343977	11
wt	Mn	6.7	2.31e-09	100	0.603	2.78536	3.0845	11	1.08766	1.44546	0.343977	11
wt	Mn	6.7	2.31e-09	10	6.17	2.78536	3.0845	11	1.11291	1.44546	0.343977	11
wt	Mn	6.7	1.54e-09	100	0.439	2.78536	3.0845	11	1.18777	1.44546	0.343977	11
wt	Mn	6.7	1.54e-09	100	0.373	2.78536	3.0845	11	1.0092	1.44546	0.343977	11
wt	Mn	6.7	1.54e-09	10	5.743	2.78536	3.0845	11	1.55384	1.44546	0.343977	11
wt	Mn	6.7	1.54e-09	100	0.749	2.78536	3.0845	11	2.02652	1.44546	0.343977	11
wt	Mn	7	1.7e-09	100	1.858	4.06375	5.91103	8	4.55392	4.68739	0.75081	8
wt	Mn	7	1.7e-09	100	1.783	4.06375	5.91103	8	4.3701	4.68739	0.75081	8
wt	Mn	7	2.31e-09	100	2.266	4.06375	5.91103	8	4.0873	4.68739	0.75081	8
wt	Mn	7	2.31e-09	100	2.229	4.06375	5.91103	8	4.02056	4.68739	0.75081	8
wt	Mn	7	1.54e-09	100	1.603	4.06375	5.91103	8	4.33712	4.68739	0.75081	8
wt	Mn	7	1.54e-09	100	1.747	4.06375	5.91103	8	4.72673	4.68739	0.75081	8
wt	Mn	7	1.54e-09	10	18.677	4.06375	5.91103	8	5.0533	4.68739	0.75081	8
wt	Mn	7	1.54e-09	100	2.347	4.06375	5.91103	8	6.35011	4.68739	0.75081	8
wt	Mn	7.3	1.65e-09	1000	0.014	5.65277	7.3635	13	0.353535	2.91746	1.19457	13
wt	Mn	7.3	1.65e-09	1000	0.059	5.65277	7.3635	13	1.4899	2.91746	1.19457	13
wt	Mn	7.3	1.7e-09	10	18.565	5.65277	7.3635	13	4.55025	2.91746	1.19457	13
wt	Mn	7.3	1.7e-09	10	17.106	5.65277	7.3635	13	4.19265	2.91746	1.19457	13
wt	Mn	7.3	1.7e-09	100	1.45	5.65277	7.3635	13	3.55392	2.91746	1.19457	13
wt	Mn	7.3	1.7e-09	100	1.342	5.65277	7.3635	13	3.28922	2.91746	1.19457	13
wt	Mn	7.3	2.31e-09	100	1.403	5.65277	7.3635	13	2.53066	2.91746	1.19457	13
wt	Mn	7.3	2.31e-09	100	1.287	5.65277	7.3635	13	2.32143	2.91746	1.19457	13
wt	Mn	7.3	2.31e-09	10	14.429	5.65277	7.3635	13	2.60263	2.91746	1.19457	13
wt	Mn	7.3	1.54e-09	100	0.869	5.65277	7.3635	13	2.35119	2.91746	1.19457	13
wt	Mn	7.3	1.54e-09	100	0.953	5.65277	7.3635	13	2.57846	2.91746	1.19457	13
wt	Mn	7.3	1.54e-09	10	14.456	5.65277	7.3635	13	3.91126	2.91746	1.19457	13
wt	Mn	7.3	1.54e-09	100	1.553	5.65277	7.3635	13	4.20184	2.91746	1.19457	13
wt	Mn	7.9	1.65e-09	1000	0.687	10.7114	6.20364	8	17.3485	29.5426	6.24063	8
wt	Mn	7.9	1.65e-09	1000	1.052	10.7114	6.20364	8	26.5657	29.5426	6.24063	8
wt	Mn	8	1.7e-09	100	13.588	10.7114	6.20364	8	33.3039	29.5426	6.24063	8
wt	Mn	8	1.7e-09	100	13.755	10.7114	6.20364	8	33.7132	29.5426	6.24063	8
wt	Mn	8	2.31e-09	100	14.021	10.7114	6.20364	8	25.2904	29.5426	6.24063	8
wt	Mn	8	2.31e-09	100	16.752	10.7114	6.20364	8	30.2165	29.5426	6.24063	8
wt	Mn	8	1.54e-09	100	13.583	10.7114	6.20364	8	36.7505	29.5426	6.24063	8
wt	Mn	8	1.54e-09	100	12.253	10.7114	6.20364	8	33.1521	29.5426	6.24063	8

## Sheet: K214
sample	Metal	pH	[sAC]	Dilution of quenched assay	cAMP				Turnover number			Turnover number
			M		pmol			Number of technical replicates	mol cAMP x mol sAC^-1 x s^-1			Number of technical replicates
					Technical replicate	Mean	Standard Deviation		Technical replicate	Mean	Standard Deviation
K214A	Mg	6.7	1.79e-09	1	1.19	0.90325	0.328434	4	0.0277002	0.0185561	0.0104655	4
K214A	Mg	6.7	1.79e-09	1	1.182	0.90325	0.328434	4	0.027514	0.0185561	0.0104655	4
K214A	Mg	6.8	2.72e-09	1	0.664	0.90325	0.328434	4	0.0101716	0.0185561	0.0104655	4
K214A	Mg	6.8	2.72e-09	1	0.577	0.90325	0.328434	4	0.00883885	0.0185561	0.0104655	4
K214A	Mg	6.9	2.72e-09	1	0.637	0.93575	0.358172	4	0.00975797	0.0192848	0.0112065	4
K214A	Mg	6.9	2.72e-09	1	0.618	0.93575	0.358172	4	0.00946691	0.0192848	0.0112065	4
K214A	Mg	7	1.79e-09	1	1.292	0.93575	0.358172	4	0.0300745	0.0192848	0.0112065	4
K214A	Mg	7	1.79e-09	1	1.196	0.93575	0.358172	4	0.0278399	0.0192848	0.0112065	4
K214A	Mg	7.3	2.72e-09	1	0.648	0.90075	0.287602	4	0.00992647	0.0183587	0.00967418	4
K214A	Mg	7.3	2.72e-09	1	0.663	0.90075	0.287602	4	0.0101563	0.0183587	0.00967418	4
K214A	Mg	7.3	1.79e-09	1	1.207	0.90075	0.287602	4	0.0280959	0.0183587	0.00967418	4
K214A	Mg	7.3	1.79e-09	1	1.085	0.90075	0.287602	4	0.0252561	0.0183587	0.00967418	4
K214A	Mg	7.9	2.72e-09	1	2.083	2.3845	0.429402	4	0.0319087	0.0473234	0.0188639	4
K214A	Mg	7.9	2.72e-09	1	2.029	2.3845	0.429402	4	0.0310815	0.0473234	0.0188639	4
K214A	Mg	8	1.79e-09	1	2.468	2.3845	0.429402	4	0.0574488	0.0473234	0.0188639	4
K214A	Mg	8	1.79e-09	1	2.958	2.3845	0.429402	4	0.0688547	0.0473234	0.0188639	4
K214A	Mn	6.7	1.79e-09	100	0.68	2.44062	2.56308	8	1.58287	0.928699	0.628362	8
K214A	Mn	6.7	1.79e-09	100	0.665	2.44062	2.56308	8	1.54795	0.928699	0.628362	8
K214A	Mn	6.7	1.79e-09	10	6.592	2.44062	2.56308	8	1.53445	0.928699	0.628362	8
K214A	Mn	6.7	1.79e-09	10	5.933	2.44062	2.56308	8	1.38105	0.928699	0.628362	8
K214A	Mn	6.8	2.72e-09	10	2.457	2.44062	2.56308	8	0.376379	0.928699	0.628362	8
K214A	Mn	6.8	2.72e-09	100	0.15	2.44062	2.56308	8	0.229779	0.928699	0.628362	8
K214A	Mn	6.8	2.72e-09	10	2.823	2.44062	2.56308	8	0.432445	0.928699	0.628362	8
K214A	Mn	6.8	2.72e-09	100	0.225	2.44062	2.56308	8	0.344669	0.928699	0.628362	8
K214A	Mn	6.9	2.72e-09	10	2.62	6.57287	9.28275	8	0.401348	2.45548	2.25967	8
K214A	Mn	6.9	2.72e-09	100	0.204	6.57287	9.28275	8	0.3125	2.45548	2.25967	8
K214A	Mn	6.9	2.72e-09	10	3.01	6.57287	9.28275	8	0.461091	2.45548	2.25967	8
K214A	Mn	6.9	2.72e-09	100	0.204	6.57287	9.28275	8	0.3125	2.45548	2.25967	8
K214A	Mn	7	1.79e-09	100	1.846	6.57287	9.28275	8	4.29702	2.45548	2.25967	8
K214A	Mn	7	1.79e-09	100	1.649	6.57287	9.28275	8	3.83845	2.45548	2.25967	8
K214A	Mn	7	1.79e-09	10	21.63	6.57287	9.28275	8	5.03492	2.45548	2.25967	8
K214A	Mn	7	1.79e-09	10	21.42	6.57287	9.28275	8	4.98603	2.45548	2.25967	8
K214A	Mn	7.3	2.72e-09	10	11.425	8.39375	8.36507	8	1.75015	2.70776	1.25325	8
K214A	Mn	7.3	2.72e-09	100	0.986	8.39375	8.36507	8	1.51042	2.70776	1.25325	8
K214A	Mn	7.3	2.72e-09	10	12.607	8.39375	8.36507	8	1.93122	2.70776	1.25325	8
K214A	Mn	7.3	2.72e-09	100	1.199	8.39375	8.36507	8	1.8367	2.70776	1.25325	8
K214A	Mn	7.3	1.79e-09	100	1.246	8.39375	8.36507	8	2.90037	2.70776	1.25325	8
K214A	Mn	7.3	1.79e-09	100	1.191	8.39375	8.36507	8	2.77235	2.70776	1.25325	8
K214A	Mn	7.3	1.79e-09	10	22.218	8.39375	8.36507	8	5.17179	2.70776	1.25325	8
K214A	Mn	7.3	1.79e-09	10	16.278	8.39375	8.36507	8	3.78911	2.70776	1.25325	8
K214A	Mn	7.9	2.72e-09	100	20.909	20.6245	2.75449	4	32.0297	39.1265	6.98156	4
K214A	Mn	7.9	2.72e-09	100	23.731	20.6245	2.75449	4	36.3526	39.1265	6.98156	4
K214A	Mn	8	1.79e-09	100	17.021	20.6245	2.75449	4	39.6206	39.1265	6.98156	4
K214A	Mn	8	1.79e-09	100	20.837	20.6245	2.75449	4	48.5033	39.1265	6.98156	4
K214Q	Mg	6.7	2.86e-09	1	1.185	0.9575	0.322112	4	0.017264	0.0143029	0.00429186	4
K214Q	Mg	6.7	2.86e-09	1	1.282	0.9575	0.322112	4	0.0186772	0.0143029	0.00429186	4
K214Q	Mg	6.8	2.67e-09	1	0.712	0.9575	0.322112	4	0.0111111	0.0143029	0.00429186	4
K214Q	Mg	6.8	2.67e-09	1	0.651	0.9575	0.322112	4	0.0101592	0.0143029	0.00429186	4
K214Q	Mg	6.9	2.67e-09	1	0.628	1.0435	0.466607	4	0.00980025	0.0155348	0.00641608	4
K214Q	Mg	6.9	2.67e-09	1	0.654	1.0435	0.466607	4	0.010206	0.0155348	0.00641608	4
K214Q	Mg	7	2.86e-09	1	1.495	1.0435	0.466607	4	0.0217803	0.0155348	0.00641608	4
K214Q	Mg	7	2.86e-09	1	1.397	1.0435	0.466607	4	0.0203526	0.0155348	0.00641608	4
K214Q	Mg	7.3	2.67e-09	1	0.844	1.0655	0.307457	4	0.013171	0.0159382	0.00400819	4
K214Q	Mg	7.3	2.67e-09	1	0.758	1.0655	0.307457	4	0.011829	0.0159382	0.00400819	4
K214Q	Mg	7.3	2.86e-09	1	1.335	1.0655	0.307457	4	0.0194493	0.0159382	0.00400819	4
K214Q	Mg	7.3	2.86e-09	1	1.325	1.0655	0.307457	4	0.0193036	0.0159382	0.00400819	4
K214Q	Mg	7.9	2.67e-09	1	3.117	3.09375	0.260279	4	0.0486423	0.0466282	0.00351234	4
K214Q	Mg	7.9	2.67e-09	1	2.887	3.09375	0.260279	4	0.0450531	0.0466282	0.00351234	4
K214Q	Mg	8	2.86e-09	1	3.453	3.09375	0.260279	4	0.0503059	0.0466282	0.00351234	4
K214Q	Mg	8	2.86e-09	1	2.918	3.09375	0.260279	4	0.0425117	0.0466282	0.00351234	4
K214Q	Mn	6.7	2.86e-09	100	0.876	3.89988	3.54322	8	1.27622	1.02761	0.182666	8
K214Q	Mn	6.7	2.86e-09	100	0.725	3.89988	3.54322	8	1.05624	1.02761	0.182666	8
K214Q	Mn	6.7	2.86e-09	10	7.237	3.89988	3.54322	8	1.05434	1.02761	0.182666	8
K214Q	Mn	6.7	2.86e-09	10	8.63	3.89988	3.54322	8	1.25728	1.02761	0.182666	8
K214Q	Mn	6.8	2.67e-09	10	6.593	3.89988	3.54322	8	1.02887	1.02761	0.182666	8
K214Q	Mn	6.8	2.67e-09	100	0.477	3.89988	3.54322	8	0.744382	1.02761	0.182666	8
K214Q	Mn	6.8	2.67e-09	10	6.117	3.89988	3.54322	8	0.954588	1.02761	0.182666	8
K214Q	Mn	6.8	2.67e-09	100	0.544	3.89988	3.54322	8	0.848939	1.02761	0.182666	8
K214Q	Mn	6.9	2.67e-09	10	4.751	7.861	13.7323	7	0.741417	2.31638	2.13306	7
K214Q	Mn	6.9	2.67e-09	100	0.362	7.861	13.7323	7	0.564919	2.31638	2.13306	7
K214Q	Mn	6.9	2.67e-09	10	5.475	7.861	13.7323	7	0.854401	2.31638	2.13306	7
K214Q	Mn	6.9	2.67e-09	100	0.339	7.861	13.7323	7	0.529026	2.31638	2.13306	7
K214Q	Mn	7	2.86e-09	100	2.86	7.861	13.7323	7	4.16667	2.31638	2.13306	7
K214Q	Mn	7	2.86e-09	100	2.555	7.861	13.7323	7	3.72232	2.31638	2.13306	7
K214Q	Mn	7	2.86e-09	10	38.685	7.861	13.7323	7	5.63593	2.31638	2.13306	7
K214Q	Mn	7.3	2.67e-09	10	26.872	12.9181	11.7699	8	4.19351	3.4234	0.797166	8
K214Q	Mn	7.3	2.67e-09	100	2.555	12.9181	11.7699	8	3.9872	3.4234	0.797166	8
K214Q	Mn	7.3	2.67e-09	10	26.666	12.9181	11.7699	8	4.16136	3.4234	0.797166	8
K214Q	Mn	7.3	2.67e-09	100	2.684	12.9181	11.7699	8	4.18851	3.4234	0.797166	8
K214Q	Mn	7.3	2.86e-09	100	1.73	12.9181	11.7699	8	2.5204	3.4234	0.797166	8
K214Q	Mn	7.3	2.86e-09	100	1.598	12.9181	11.7699	8	2.32809	3.4234	0.797166	8
K214Q	Mn	7.3	2.86e-09	10	19.642	12.9181	11.7699	8	2.8616	3.4234	0.797166	8
K214Q	Mn	7.3	2.86e-09	10	21.598	12.9181	11.7699	8	3.14656	3.4234	0.797166	8
K214Q	Mn	7.9	2.67e-09	100	29.557	22.673	7.45953	4	46.1252	34.5183	12.4856	4
K214Q	Mn	7.9	2.67e-09	100	27.798	22.673	7.45953	4	43.3801	34.5183	12.4856	4
K214Q	Mn	8	2.86e-09	100	19.922	22.673	7.45953	4	29.0239	34.5183	12.4856	4
K214Q	Mn	8	2.86e-09	100	13.415	22.673	7.45953	4	19.544	34.5183	12.4856	4
K214R	Mg	6.7	2.33e-09	1	1.38	0.92825	0.453903	4	0.0246781	0.016665	0.00805739	4
K214R	Mg	6.7	2.33e-09	1	1.212	0.92825	0.453903	4	0.0216738	0.016665	0.00805739	4
K214R	Mg	6.8	2.3e-09	1	0.738	0.92825	0.453903	4	0.0133696	0.016665	0.00805739	4
K214R	Mg	6.8	2.3e-09	1	0.383	0.92825	0.453903	4	0.00693841	0.016665	0.00805739	4
K214R	Mg	6.9	2.3e-09	1	0.827	1.0125	0.412612	4	0.0149819	0.0181854	0.00730175	4
K214R	Mg	6.9	2.3e-09	1	0.531	1.0125	0.412612	4	0.00961957	0.0181854	0.00730175	4
K214R	Mg	7	2.33e-09	1	1.241	1.0125	0.412612	4	0.0221924	0.0181854	0.00730175	4
K214R	Mg	7	2.33e-09	1	1.451	1.0125	0.412612	4	0.0259478	0.0181854	0.00730175	4
K214R	Mg	7.3	2.3e-09	1	0.739	0.94075	0.324664	4	0.0133877	0.0169011	0.00572118	4
K214R	Mg	7.3	2.3e-09	1	0.598	0.94075	0.324664	4	0.0108333	0.0169011	0.00572118	4
K214R	Mg	7.3	2.33e-09	1	1.143	0.94075	0.324664	4	0.0204399	0.0169011	0.00572118	4
K214R	Mg	7.3	2.33e-09	1	1.283	0.94075	0.324664	4	0.0229435	0.0169011	0.00572118	4
K214R	Mg	7.9	2.3e-09	1	1.858	2.3825	0.582217	4	0.0336594	0.042825	0.0101602	4
K214R	Mg	7.9	2.3e-09	1	1.906	2.3825	0.582217	4	0.034529	0.042825	0.0101602	4
K214R	Mg	8	2.33e-09	1	2.8	2.3825	0.582217	4	0.0500715	0.042825	0.0101602	4
K214R	Mg	8	2.33e-09	1	2.966	2.3825	0.582217	4	0.0530401	0.042825	0.0101602	4
K214R	Mn	6.7	2.33e-09	100	0.681	1.77657	2.35923	7	1.21781	0.685259	0.482586	7
K214R	Mn	6.7	2.33e-09	100	0.646	1.77657	2.35923	7	1.15522	0.685259	0.482586	7
K214R	Mn	6.7	2.33e-09	10	6.815	1.77657	2.35923	7	1.21871	0.685259	0.482586	7
K214R	Mn	6.8	2.3e-09	10	2.003	1.77657	2.35923	7	0.362862	0.685259	0.482586	7
K214R	Mn	6.8	2.3e-09	100	0.113	1.77657	2.35923	7	0.20471	0.685259	0.482586	7
K214R	Mn	6.8	2.3e-09	10	2.029	1.77657	2.35923	7	0.367572	0.685259	0.482586	7
K214R	Mn	6.8	2.3e-09	100	0.149	1.77657	2.35923	7	0.269928	0.685259	0.482586	7
K214R	Mn	6.9	2.3e-09	10	2.352	4.73729	8.58754	7	0.426087	1.86412	1.90726	7
K214R	Mn	6.9	2.3e-09	100	0.15	4.73729	8.58754	7	0.271739	1.86412	1.90726	7
K214R	Mn	6.9	2.3e-09	10	2.31	4.73729	8.58754	7	0.418478	1.86412	1.90726	7
K214R	Mn	6.9	2.3e-09	100	0.151	4.73729	8.58754	7	0.273551	1.86412	1.90726	7
K214R	Mn	7	2.33e-09	100	1.952	4.73729	8.58754	7	3.4907	1.86412	1.90726	7
K214R	Mn	7	2.33e-09	100	2.159	4.73729	8.58754	7	3.86087	1.86412	1.90726	7
K214R	Mn	7	2.33e-09	10	24.087	4.73729	8.58754	7	4.3074	1.86412	1.90726	7
K214R	Mn	7.3	2.3e-09	10	13.13	6.43957	6.52958	7	2.37862	2.28849	0.290545	7
K214R	Mn	7.3	2.3e-09	100	0.972	6.43957	6.52958	7	1.76087	2.28849	0.290545	7
K214R	Mn	7.3	2.3e-09	10	12.753	6.43957	6.52958	7	2.31033	2.28849	0.290545	7
K214R	Mn	7.3	2.3e-09	100	1.122	6.43957	6.52958	7	2.03261	2.28849	0.290545	7
K214R	Mn	7.3	2.33e-09	100	1.398	6.43957	6.52958	7	2.5	2.28849	0.290545	7
K214R	Mn	7.3	2.33e-09	100	1.385	6.43957	6.52958	7	2.47675	2.28849	0.290545	7
K214R	Mn	7.3	2.33e-09	10	14.317	6.43957	6.52958	7	2.56026	2.28849	0.290545	7
K214R	Mn	7.9	2.3e-09	100	20.699	18.0257	2.64909	4	37.4982	32.4713	5.00537	4
K214R	Mn	7.9	2.3e-09	100	19.836	18.0257	2.64909	4	35.9348	32.4713	5.00537	4
K214R	Mn	8	2.33e-09	100	16.322	18.0257	2.64909	4	29.1881	32.4713	5.00537	4
K214R	Mn	8	2.33e-09	100	15.246	18.0257	2.64909	4	27.2639	32.4713	5.00537	4
wt	Mg	6.7	1.7e-09	1	1.446	1.0595	0.37039	8	0.0354412	0.0244751	0.00785261	8
wt	Mg	6.7	1.7e-09	1	1.512	1.0595	0.37039	8	0.0370588	0.0244751	0.00785261	8
wt	Mg	6.7	2.31e-09	1	1.326	1.0595	0.37039	8	0.0239177	0.0244751	0.00785261	8
wt	Mg	6.7	2.31e-09	1	1.294	1.0595	0.37039	8	0.0233405	0.0244751	0.00785261	8
wt	Mg	6.7	1.54e-09	1	0.818	1.0595	0.37039	8	0.022132	0.0244751	0.00785261	8
wt	Mg	6.7	1.54e-09	1	0.768	1.0595	0.37039	8	0.0207792	0.0244751	0.00785261	8
wt	Mg	6.8	1.65e-09	1	0.731	1.0595	0.37039	8	0.0184596	0.0244751	0.00785261	8
wt	Mg	6.8	1.65e-09	1	0.581	1.0595	0.37039	8	0.0146717	0.0244751	0.00785261	8
wt	Mg	6.9	1.65e-09	1	0.765	1.13112	0.318378	8	0.0193182	0.0261894	0.0062499	8
wt	Mg	6.9	1.65e-09	1	0.698	1.13112	0.318378	8	0.0176263	0.0261894	0.0062499	8
wt	Mg	7	1.7e-09	1	1.509	1.13112	0.318378	8	0.0369853	0.0261894	0.0062499	8
wt	Mg	7	1.7e-09	1	1.283	1.13112	0.318378	8	0.0314461	0.0261894	0.0062499	8
wt	Mg	7	2.31e-09	1	1.454	1.13112	0.318378	8	0.0262266	0.0261894	0.0062499	8
wt	Mg	7	2.31e-09	1	1.381	1.13112	0.318378	8	0.0249098	0.0261894	0.0062499	8
wt	Mg	7	1.54e-09	1	1.048	1.13112	0.318378	8	0.028355	0.0261894	0.0062499	8
wt	Mg	7	1.54e-09	1	0.911	1.13112	0.318378	8	0.0246483	0.0261894	0.0062499	8
wt	Mg	7.3	1.65e-09	1	0.674	1.024	0.295339	8	0.0170202	0.0239323	0.00685427	8
wt	Mg	7.3	1.65e-09	1	0.738	1.024	0.295339	8	0.0186364	0.0239323	0.00685427	8
wt	Mg	7.3	1.7e-09	1	1.498	1.024	0.295339	8	0.0367157	0.0239323	0.00685427	8
wt	Mg	7.3	1.7e-09	1	1.26	1.024	0.295339	8	0.0308824	0.0239323	0.00685427	8
wt	Mg	7.3	2.31e-09	1	1.287	1.024	0.295339	8	0.0232143	0.0239323	0.00685427	8
wt	Mg	7.3	2.31e-09	1	0.999	1.024	0.295339	8	0.0180195	0.0239323	0.00685427	8
wt	Mg	7.3	1.54e-09	1	0.929	1.024	0.295339	8	0.0251353	0.0239323	0.00685427	8
wt	Mg	7.3	1.54e-09	1	0.807	1.024	0.295339	8	0.0218344	0.0239323	0.00685427	8
wt	Mg	7.9	1.65e-09	1	1.484	2.49425	0.682098	8	0.0374747	0.0582044	0.0157262	8
wt	Mg	7.9	1.65e-09	1	1.474	2.49425	0.682098	8	0.0372222	0.0582044	0.0157262	8
wt	Mg	8	1.7e-09	1	3.176	2.49425	0.682098	8	0.0778431	0.0582044	0.0157262	8
wt	Mg	8	1.7e-09	1	2.589	2.49425	0.682098	8	0.0634559	0.0582044	0.0157262	8
wt	Mg	8	2.31e-09	1	2.87	2.49425	0.682098	8	0.0517677	0.0582044	0.0157262	8
wt	Mg	8	2.31e-09	1	3.143	2.49425	0.682098	8	0.0566919	0.0582044	0.0157262	8
wt	Mg	8	1.54e-09	1	2.867	2.49425	0.682098	8	0.0775703	0.0582044	0.0157262	8
wt	Mg	8	1.54e-09	1	2.351	2.49425	0.682098	8	0.0636093	0.0582044	0.0157262	8
wt	Mn	6.7	1.7e-09	10	7.53	2.989	3.17246	10	1.84559	1.38736	0.300337	10
wt	Mn	6.7	1.7e-09	10	7.086	2.989	3.17246	10	1.73676	1.38736	0.300337	10
wt	Mn	6.7	1.7e-09	100	0.648	2.989	3.17246	10	1.58824	1.38736	0.300337	10
wt	Mn	6.7	1.7e-09	100	0.634	2.989	3.17246	10	1.55392	1.38736	0.300337	10
wt	Mn	6.7	2.31e-09	100	0.664	2.989	3.17246	10	1.19769	1.38736	0.300337	10
wt	Mn	6.7	2.31e-09	100	0.603	2.989	3.17246	10	1.08766	1.38736	0.300337	10
wt	Mn	6.7	2.31e-09	10	6.17	2.989	3.17246	10	1.11291	1.38736	0.300337	10
wt	Mn	6.7	1.54e-09	100	0.439	2.989	3.17246	10	1.18777	1.38736	0.300337	10
wt	Mn	6.7	1.54e-09	100	0.373	2.989	3.17246	10	1.0092	1.38736	0.300337	10
wt	Mn	6.7	1.54e-09	10	5.743	2.989	3.17246	10	1.55384	1.38736	0.300337	10
wt	Mn	7	1.7e-09	100	1.858	4.309	6.34053	7	4.55392	4.44986	0.362042	7
wt	Mn	7	1.7e-09	100	1.783	4.309	6.34053	7	4.3701	4.44986	0.362042	7
wt	Mn	7	2.31e-09	100	2.266	4.309	6.34053	7	4.0873	4.44986	0.362042	7
wt	Mn	7	2.31e-09	100	2.229	4.309	6.34053	7	4.02056	4.44986	0.362042	7
wt	Mn	7	1.54e-09	100	1.603	4.309	6.34053	7	4.33712	4.44986	0.362042	7
wt	Mn	7	1.54e-09	100	1.747	4.309	6.34053	7	4.72673	4.44986	0.362042	7
wt	Mn	7	1.54e-09	10	18.677	4.309	6.34053	7	5.0533	4.44986	0.362042	7
wt	Mn	7.3	1.65e-09	1000	0.014	5.99442	7.58255	12	0.353535	2.81042	1.18078	12
wt	Mn	7.3	1.65e-09	1000	0.059	5.99442	7.58255	12	1.4899	2.81042	1.18078	12
wt	Mn	7.3	1.7e-09	10	18.565	5.99442	7.58255	12	4.55025	2.81042	1.18078	12
wt	Mn	7.3	1.7e-09	10	17.106	5.99442	7.58255	12	4.19265	2.81042	1.18078	12
wt	Mn	7.3	1.7e-09	100	1.45	5.99442	7.58255	12	3.55392	2.81042	1.18078	12
wt	Mn	7.3	1.7e-09	100	1.342	5.99442	7.58255	12	3.28922	2.81042	1.18078	12
wt	Mn	7.3	2.31e-09	100	1.403	5.99442	7.58255	12	2.53066	2.81042	1.18078	12
wt	Mn	7.3	2.31e-09	100	1.287	5.99442	7.58255	12	2.32143	2.81042	1.18078	12
wt	Mn	7.3	2.31e-09	10	14.429	5.99442	7.58255	12	2.60263	2.81042	1.18078	12
wt	Mn	7.3	1.54e-09	100	0.869	5.99442	7.58255	12	2.35119	2.81042	1.18078	12
wt	Mn	7.3	1.54e-09	100	0.953	5.99442	7.58255	12	2.57846	2.81042	1.18078	12
wt	Mn	7.3	1.54e-09	10	14.456	5.99442	7.58255	12	3.91126	2.81042	1.18078	12
wt	Mn	7.9	1.65e-09	1000	0.687	19.3452	26.5436	9	17.3485	28.9181	6.13085	9
wt	Mn	7.9	1.65e-09	1000	1.052	19.3452	26.5436	9	26.5657	28.9181	6.13085	9
wt	Mn	8	1.7e-09	100	13.588	19.3452	26.5436	9	33.3039	28.9181	6.13085	9
wt	Mn	8	1.7e-09	100	13.755	19.3452	26.5436	9	33.7132	28.9181	6.13085	9
wt	Mn	8	2.31e-09	100	14.021	19.3452	26.5436	9	25.2904	28.9181	6.13085	9
wt	Mn	8	2.31e-09	100	16.752	19.3452	26.5436	9	30.2165	28.9181	6.13085	9
wt	Mn	8	1.54e-09	100	13.583	19.3452	26.5436	9	36.7505	28.9181	6.13085	9
wt	Mn	8	1.54e-09	100	12.253	19.3452	26.5436	9	33.1521	28.9181	6.13085	9
wt	Mn	8	1.54e-09	10	88.416	19.3452	26.5436	9	23.9221	28.9181	6.13085	9

## Sheet: MannWhitneyU_BHadj
Metal	Mutant	pH	p, unadjusted		p, Benjamini Hochberg
			p	annotation	p	annotation
Mg	K117A	6.7	0.00909091	**	0.00909091	**
Mg	K117R	6.7	0.00909091	**	0.00909091	**
Mg	K117N	6.7	0.00909091	**	0.00909091	**
Mg	K117A	7	0.00909091	**	0.0272727	*
Mg	K117R	7	0.1	ns	0.1	ns
Mg	K117N	7	0.0636364	ns	0.0954545	ns
Mg	K117A	7.2	0.0363636	*	0.1	ns
Mg	K117R	7.2	0.1	ns	0.1	ns
Mg	K117N	7.2	0.1	ns	0.1	ns
Mg	K117A	8	0.0166667	*	0.0166667	*
Mg	K117R	8	0.0166667	*	0.0166667	*
Mg	K117N	8	0.0166667	*	0.0166667	*
Mg	H222A	6.7	0.00909091	**	0.0272727	*
Mg	H222R	6.7	0.6	ns	0.6	ns
Mg	H222N	6.7	0.209091	ns	0.313636	ns
Mg	H222A	7	0.0181818	*	0.0545455	ns
Mg	H222R	7	0.727273	ns	0.727273	ns
Mg	H222N	7	0.145455	ns	0.218182	ns
Mg	H222A	7.2	0.00909091	**	0.0272727	*
Mg	H222R	7.2	0.209091	ns	0.209091	ns
Mg	H222N	7.2	0.209091	ns	0.209091	ns
Mg	H222A	8	0.383333	ns	0.575	ns
Mg	H222R	8	0.833333	ns	0.833333	ns
Mg	H222N	8	0.183333	ns	0.55	ns
Mg	K214A	6.7	0.775624	ns	0.775624	ns
Mg	K214R	6.7	0.363636	ns	0.545455	ns
Mg	K214Q	6.7	0.0195804	*	0.0587413	ns
Mg	K214A	7	0.863936	ns	0.863936	ns
Mg	K214R	7	0.146853	ns	0.22028	ns
Mg	K214Q	7	0.0335664	*	0.100699	ns
Mg	K214A	7.2	0.863936	ns	0.863936	ns
Mg	K214R	7.2	0.0829171	ns	0.124376	ns
Mg	K214Q	7.2	0.0755245	ns	0.124376	ns
Mg	K214A	8	0.315152	ns	0.315152	ns
Mg	K214R	8	0.266667	ns	0.315152	ns
Mg	K214Q	8	0.0555556	ns
Mn	K117A	6.7	0.000457875	***	0.00137363	**
Mn	K117R	6.7	0.0014652	**	0.0014652	**
Mn	K117N	6.7	0.0014652	**	0.0014652	**
Mn	K117A	7	0.001554	**	0.0040404	**
Mn	K117R	7	0.0040404	**	0.0040404	**
Mn	K117N	7	0.0040404	**	0.0040404	**
Mn	K117A	7.2	0.00280112	**	0.00280112	**
Mn	K117R	7.2	0.000840336	***	0.00252101	**
Mn	K117N	7.2	0.00168067	**	0.00252101	**
Mn	K117A	8	0.00952381	**	0.0238095	*
Mn	K117R	8	0.0238095	*	0.0238095	*
Mn	K117N	8	0.0238095	*	0.0238095	*
Mn	H222A	6.7	0.001998	**	0.00599401	**
Mn	H222R	6.7	0.00699301	**	0.0104895	*
Mn	H222N	6.7	0.105894	ns	0.105894	ns
Mn	H222A	7	0.00606061	**	0.0181818	*
Mn	H222R	7	0.0166667	*	0.025	*
Mn	H222N	7	0.163636	ns	0.163636	ns
Mn	H222A	7.2	0.00769231	**	0.0131868	*
Mn	H222R	7.2	0.00879121	**	0.0131868	*
Mn	H222N	7.2	0.520879	ns	0.520879	ns
Mn	H222A	8	0.00606061	**	0.0166667	*
Mn	H222R	8	0.0166667	*	0.0166667	*
Mn	H222N	8	0.0121212	*	0.0166667	*
Mn	K214A	6.7	0.459672	ns	0.459672	ns
Mn	K214R	6.7	0.0908417	ns	0.136263	ns
Mn	K214Q	6.7	0.0091027	**	0.0273081	*
Mn	K214A	7	0.398372	ns	0.398372	ns
Mn	K214R	7	0.0206682	*	0.0433566	*
Mn	K214Q	7	0.0289044	*	0.0433566	*
Mn	K214A	7.2	0.780185	ns	0.780185	ns
Mn	K214R	7.2	0.268455	ns	0.750317	ns
Mn	K214Q	7.2	0.500211	ns	0.750317	ns
Mn	K214A	8	0.0714286	ns
Mn	K214R	8	0.285714	ns
Mn	K214Q	8	0.142857	ns
